# Supplementary material for: Symbioses shape feeding niches and diversification across insects
Source: Nat Ecol Evol. Author manuscript; Available in PMC 2024 Apr 17. (PMC10333129; doi:10.1038/s41559-023-02058-0)
Supplement: Supplementary Tables [file EMS176615-supplement-Supplementary_Tables.xlsx]

## Sheet: Supplementary Table 1
Supplementary Table 1: Data on obligate symbioses, diets and diversfication rates across insect families
Insect order	Insect family	Host phylogeny tip	holo/hemimetabolous	Family feeding niche	Species feeding niches	# species ObCrit	# species genbank	Total # species	Total # obligate species	Proportion obligate	Species richness	Obligate dataset	Diversification dataset	Bacteria dataset	Notes
Blattodea	Anaplectidae	Blattodea_Anaplectidae	hemi	mixed	omnivory, detritivores	2	2	2	2	1		restricted	exclude	yes	family added to phylogeny based on Arab et al 2020
Blattodea	Archotermopsidae (Termopsidae)	Blattodea_Archotermopsidae	hemi	xylophagy	xylophagy	1		1	1	1	21	restricted	include	yes
Blattodea	Blaberidae	Blattodea_Blaberidae	hemi	mixed	omnivory, xylophagy, detritivores	19	22	22	22	1	1198	restricted	include	yes
Blattodea	Blattidae	Blattodea_Blattidae	hemi	mixed	omnivory, detritivores	10	13	13	13	1	594	restricted	include	yes
Blattodea	Corydiidae	Blattodea_Corydiidae	hemi	mixed	detritivores	2	4	4	4	1	215	restricted	include	yes
Blattodea	Cryptocercidae	Blattodea_Cryptocercidae	hemi	xylophagy	xylophagy	2	10	10	10	1	12	restricted	include	yes
Blattodea	Ectobiidae	Blattodea_Ectobiidae	hemi	mixed	omnivory, detritivores	16	17	17	17	1	2381	restricted	include	yes
Blattodea	Lamproblattidae	Blattodea_Lamproblattidae	hemi	mixed	omnivory, detritivores	1		1	1	1		restricted	exclude	yes	family added to phylogeny based on Arab et al 2020
Blattodea	Mastotermitidae	Blattodea_Mastotermitidae	hemi	mixed	xylophagy, omnivory	1	1	1	1	1	1	restricted	include	yes
Blattodea	Nocticolidae	Blattodea_Nocticolidae	hemi	mixed	detritivores	3		3	0	0	32	restricted	include	yes
Blattodea	Rhinotermitidae	Blattodea_Rhinotermitidae	hemi	xylophagy	xylophagy	2		2	2	1	280	restricted	include	yes
Blattodea	Termitidae	Blattodea_Termitidae	hemi	mixed	xylophagy, herbivory, omnivory	1	1	1	1	1	1915	restricted	include	yes
Blattodea	Tryonicidae	Blattodea_Tryonicidae	hemi	mixed	omnivory, detritivores	1	1	1	1	1		restricted	exclude	yes	family added to phylogeny based on Arab et al 2020
Coleoptera	Anobiidae	Coleoptera_Anobiidae	holo	xylophagy	xylophagy, granivory, herbivory	2	2	2	2	1	2084	restricted	include	no
Coleoptera	Bostrichidae	Coleoptera_Bostrichidae	holo	xylophagy	xylophagy, granivory	7		7	7	1	570	restricted	include	yes
Coleoptera	Cerambycidae	Coleoptera_Cerambycidae	holo	xylophagy	xylophagy, herbivory	12		12	9	0.75	30079	restricted	include	no
Coleoptera	Chrysomelidae	Coleoptera_Chrysomelidae	holo	phytophagy	herbivory, phloem-feeding	48		48	46	0.96	32500	restricted	include	yes
Coleoptera	Curculionidae	Coleoptera_Curculionidae	holo	phytophagy	herbivory, granivory, xylophagy	48	43	48	47	0.98	50615	restricted	include	yes
Coleoptera	Laemophloeidae	Coleoptera_Laemophloeidae	holo	fungivory	fungivory	1		1	0	0	430	restricted	include	yes
Coleoptera	Melyridae	Coleoptera_Melyridae	holo	mixed	pollen-feeding, predatory	2		2	2	1	6000	restricted	include	yes
Coleoptera	Nosodendridae	Coleoptera_Nosodendridae	holo	mixed	fungivory, phloem-feeding, predatory	2		2	2	1	50	restricted	include	yes
Coleoptera	Ptinidae	Coleoptera_Ptinidae	holo	mixed	detritivores	1		1	0	0	500	restricted	include	yes
Coleoptera	Scarabaeidae	Coleoptera_Scarabaeidae	holo	mixed	coprophagy, omnivory	3		3	0	0	27000	restricted	include	yes
Coleoptera	Silvanidae	Coleoptera_Silvanidae	holo	mixed	fungivory, granivory	3		3	1	0.33	500	restricted	include	yes
Coleoptera	Tenebrionidae	Coleoptera_Tenebrionidae	holo	mixed	detritivores, fungivory	2		3	0	0	20000	restricted	include	yes
Coleoptera	Throscidae	Coleoptera_Throscidae	holo	mixed	fungivory, pollen-feeding	1		1	1	1	150	restricted	include	yes
Diptera	Ceratopogonidae	Diptera_Ceratopogonidae	holo	phytophagy	frugivory, herbivory, phloem-feeding	3		3	2	0.67	5902	restricted	include	yes
Diptera	Culicidae	Diptera_Culicidae	holo	mixed	omnivory	1		1	0	0	3725	restricted	include	yes
Diptera	Drosophilidae	Diptera_Drosophilidae	holo	mixed	fungivory, herbivory	1		1	0	0	4017	restricted	include	yes
Diptera	Glossinidae	Diptera_Glossinidae	holo	hematophagy	hematophagy	8	13	13	13	1	25	restricted	include	yes
Diptera	Hippoboscidae	Diptera_Hippoboscidae	holo	hematophagy	hematophagy	7	1	7	7	1	271	restricted	include	yes
Diptera	Nycteribiidae	Diptera_Nycteribiidae	holo	hematophagy	hematophagy	14	12	14	14	1	274	restricted	include	yes
Diptera	Psychodidae	Diptera_Psychodidae	holo	mixed	omnivory	1		1	0	0	3026	restricted	include	yes
Diptera	Streblidae	Diptera_Streblidae	holo	hematophagy	hematophagy	2		2	2	1	237	restricted	include	yes
Diptera	Tabanidae	Diptera_Tabanidae	holo	mixed	omnivory	1		1	0	0	4434	restricted	include	yes
Ephemeroptera	Acanthametropodidae	Ephemeroptera_Acanthametropodidae	hemi	predatory		1		1	0	0	3	full	include	yes
Ephemeroptera	Ameletidae	Ephemeroptera_Ameletidae	hemi	mixed		1		1	0	0	56	full	include	yes
Ephemeroptera	Ameletopsidae	Ephemeroptera_Ameletopsidae	hemi	predatory		1		1	0	0	6	full	include	yes
Ephemeroptera	Ametropodidae	Ephemeroptera_Ametropodidae	hemi	mixed		1		1	0	0	3	full	include	yes
Ephemeroptera	Baetidae	Ephemeroptera_Baetidae	hemi	mixed		1		1	0	0	860	full	include	yes
Ephemeroptera	Baetiscidae	Ephemeroptera_Baetiscidae	hemi	mixed		1		1	0	0	12	full	include	yes
Ephemeroptera	Behningiidae	Ephemeroptera_Behningiidae	hemi	predatory		1		1	0	0	7	full	include	yes
Ephemeroptera	Caenidae	Ephemeroptera_Caenidae	hemi	mixed		1		1	0	0	211	full	include	yes
Ephemeroptera	Coloburiscidae	Ephemeroptera_Coloburiscidae	hemi	mixed		1		1	0	0	6	full	include	yes
Ephemeroptera	Dipteromimidae	Ephemeroptera_Dipteromimidae	hemi	mixed		1		1	0	0	2	full	include	yes	Diet estimated by closest relative Isonychiidae
Ephemeroptera	Ephemerellidae	Ephemeroptera_Ephemerellidae	hemi	mixed		1		1	0	0	160	full	include	yes
Ephemeroptera	Ephemeridae	Ephemeroptera_Ephemeridae	hemi	mixed		1		1	0	0	91	full	include	yes
Ephemeroptera	Euthyplociidae	Ephemeroptera_Euthyplociidae	hemi	mixed		1		1	0	0	19	full	include	yes
Ephemeroptera	Heptageniidae	Ephemeroptera_Heptageniidae	hemi	mixed		1		1	0	0	529	full	include	yes
Ephemeroptera	Ichthybotidae	Ephemeroptera_Ichthybotidae	hemi	mixed		1		1	0	0	2	full	include	yes
Ephemeroptera	Isonychiidae	Ephemeroptera_Isonychiidae	hemi	mixed		1		1	0	0	30	full	include	yes
Ephemeroptera	Leptohyphidae	Ephemeroptera_Leptohyphidae	hemi	mixed		1		1	0	0	157	full	include	yes
Ephemeroptera	Leptophlebiidae	Ephemeroptera_Leptophlebiidae	hemi	mixed		1		1	0	0	623	full	include	yes
Ephemeroptera	Metretopodidae	Ephemeroptera_Metretopodidae	hemi	mixed		1		1	0	0	13	full	include	yes
Ephemeroptera	Neoephemeridae	Ephemeroptera_Neoephemeridae	hemi	mixed		1		1	0	0	7	full	include	yes
Ephemeroptera	Nesameletidae	Ephemeroptera_Nesameletidae	hemi	mixed		1		1	0	0	11	full	include	yes
Ephemeroptera	Oligoneuriidae	Ephemeroptera_Oligoneuriidae	hemi	mixed		1		1	0	0	54	full	include	yes
Ephemeroptera	Oniscigastridae	Ephemeroptera_Oniscigastridae	hemi	mixed		1		1	0	0	8	full	include	yes
Ephemeroptera	Palingeniidae	Ephemeroptera_Palingeniidae	hemi	mixed		1		1	0	0	32	full	include	yes
Ephemeroptera	Polymitarcyidae	Ephemeroptera_Polymitarcyidae	hemi	mixed		1		1	0	0	84	full	include	yes
Ephemeroptera	Potamanthidae	Ephemeroptera_Potamanthidae	hemi	mixed		1		1	0	0	23	full	include	yes
Ephemeroptera	Prosopistomatidae	Ephemeroptera_Prosopistomatidae	hemi	predatory		1		1	0	0	19	full	include	yes
Ephemeroptera	Rallidentidae	Ephemeroptera_Rallidentidae	hemi	mixed		1		1	0	0	1	full	include	yes
Ephemeroptera	Siphlaenigmatidae	Ephemeroptera_Siphlaenigmatidae	hemi	mixed		1		1	0	0	1	full	include	yes
Ephemeroptera	Siphlonuridae	Ephemeroptera_Siphlonuridae	hemi	mixed		1		1	0	0	49	full	include	yes
Ephemeroptera	Teloganodidae	Ephemeroptera_Teloganodidae	hemi	mixed		1		1	0	0	13	full	include	yes
Ephemeroptera	Tricorythidae	Ephemeroptera_Tricorythidae	hemi	mixed		1		1	0	0	34	full	include	yes
Hemiptera	Acanaloniidae	Hemiptera_Acanaloniidae	hemi	phloem	phloem-feeding	2		2	2	1		restricted	exclude	yes	family added to phylogeny based on Moran et al 2005
Hemiptera	Acanthosomatidae	Hemiptera_Acanthosomatidae	hemi	phytophagy	herbivory, frugivory	13	14	14	14	1	200	restricted	include	yes
Hemiptera	Achilidae	Hemiptera_Achilidae	hemi	mixed	phloem-feeding, fungivory	10	5	10	10	1	503	restricted	include	yes
Hemiptera	Adelgidae	Hemiptera_Adelgidae	hemi	phytophagy	phloem-feeding, herbivory	6	16	16	16	1		restricted	exclude	yes	family added to phylogeny based on Gullan and Cook 2007
Hemiptera	Aleyrodidae	Hemiptera_Aleyrodidae	hemi	phloem	phloem-feeding	22	25	25	25	1	1560	restricted	include	yes
Hemiptera	Anthocoridae	Hemiptera_Anthocoridae	hemi	predatory	predatory	1		1	0	0	600	restricted	include	yes
Hemiptera	Aphidoidea	Hemiptera_Aphidoidea	hemi	phloem	phloem-feeding	34	526	526	526	1	4300	restricted	include	yes
Hemiptera	Aphrophoridae	Hemiptera_Aphrophoridae	hemi	xylem	xylem-feeding	13	11	13	13	1	820	restricted	include	yes
Hemiptera	Aradidae	Hemiptera_Aradidae	hemi	fungivory	fungivory	1		1	0	0	2000	restricted	include	yes
Hemiptera	Blissidae	Hemiptera_Blissidae	hemi	phloem	phloem-feeding	1	1	1	1	1		restricted	exclude	yes	family added to phylogeny based on Henry 1997
Hemiptera	Caliscelidae	Hemiptera_Caliscelidae	hemi	phloem	phloem-feeding	2		2	2	1	202	restricted	include	yes
Hemiptera	Calophyidae	Hemiptera_Calophyidae	hemi	phloem	phloem-feeding	1	1	1	1	1		restricted	exclude	yes	family added to phylogeny based on Cho et al 2019
Hemiptera	Cercopidae	Hemiptera_Cercopidae	hemi	xylem	xylem-feeding	12	16	16	16	1	1400	restricted	include	yes
Hemiptera	Cicadellidae	Hemiptera_Cicadellidae	hemi	phytophagy	xylem-feeding, phloem-feeding, herbivory	82	62	82	64	0.78	20000	restricted	include	no
Hemiptera	Cicadidae	Hemiptera_Cicadidae	hemi	xylem	xylem-feeding	1	84	84	84	1	1300	restricted	include	yes
Hemiptera	Cimicidae	Hemiptera_Cimicidae	hemi	hematophagy	hematophagy	1		1	1	1	100	restricted	include	yes
Hemiptera	Cixiidae	Hemiptera_Cixiidae	hemi	phloem	phloem-feeding	33	10	33	33	1	2223	restricted	include	yes	Family feeding niche based on O’Brien and Wilson 1985
Hemiptera	Clastopteridae	Hemiptera_Clastopteridae	hemi	xylem	xylem-feeding	3	3	3	3	1	80	restricted	include	yes
Hemiptera	Coelostomidiidae	Hemiptera_Coelostomidiidae	hemi	phloem	phloem-feeding	7		7	7	1		restricted	exclude	yes	family added to phylogeny based on Vea and Grimaldi 2016
Hemiptera	Coreidae	Hemiptera_Coreidae	hemi	phytophagy	herbivory	1		1	1	1	1900	restricted	include	yes
Hemiptera	Corixidae	Hemiptera_Corixidae	hemi	mixed	omnivory	1		1	0	0	600	restricted	include	yes
Hemiptera	Dactylopiidae	Hemiptera_Dactylopiidae	hemi	phloem	phloem-feeding	1	2	2	2	1		restricted	exclude	yes	family added to phylogeny based on Vea and Grimaldi 2016
Hemiptera	Delphacidae	Hemiptera_Delphacidae	hemi	phloem	phloem-feeding	80	2	80	80	1	2029	restricted	include	no
Hemiptera	Derbidae	Hemiptera_Derbidae	hemi	mixed	fungivory, phloem-feeding	17	1	17	17	1	1700	restricted	include	yes
Hemiptera	Diaspididae	Hemiptera_Diaspididae	hemi	phytophagy	phloem-feeding, herbivory	63	281	281	281	1		restricted	exclude	yes	family added to phylogeny based on Vea and Grimaldi 2016
Hemiptera	Dictyopharidae	Hemiptera_Dictyopharidae	hemi	phloem	phloem-feeding	22	12	22	22	1	731	restricted	include	yes
Hemiptera	Epipygidae	Hemiptera_Epipygidae	hemi	xylem	xylem-feeding	1	1	1	1	1	27	restricted	include	yes
Hemiptera	Eriococcidae	Hemiptera_Eriococcidae	hemi	phytophagy	phloem-feeding, herbivory	7	1	7	3	0.43		restricted	exclude	yes	family added to phylogeny based on Vea and Grimaldi 2016
Hemiptera	Eurybrachyidae	Hemiptera_Eurybrachidae	hemi	phloem	phloem-feeding	1	1	1	1	1	189	restricted	include	yes
Hemiptera	Flatidae	Hemiptera_Flatidae	hemi	phloem	phloem-feeding	9	1	9	9	1	1446	restricted	include	no
Hemiptera	Fulgoridae	Hemiptera_Fulgoridae	hemi	phloem	phloem-feeding	24	44	44	44	1	687	restricted	include	yes
Hemiptera	Geocoridae	Hemiptera_Geocoridae	hemi	mixed	omnivory	3		3	1	0.33		restricted	exclude	yes	family added to phylogeny based on Henry 1997
Hemiptera	Gerridae	Hemiptera_Gerridae	hemi	predatory	predatory	1		1	0	0	620	restricted	include	yes
Hemiptera	Hebridae	Hemiptera_Hebridae	hemi	predatory	predatory	1		1	0	0	150	restricted	include	yes
Hemiptera	Hydrometridae	Hemiptera_Hydrometridae	hemi	predatory	predatory	1		1	0	0	110	restricted	include	yes
Hemiptera	Issidae	Hemiptera_Issidae	hemi	phloem	phloem-feeding	18		18	18	1	924	restricted	include	yes
Hemiptera	Leptopodidae	Hemiptera_Leptopodidae	hemi	predatory	predatory	1		1	0	0	40	restricted	include	yes
Hemiptera	Lophopidae	Hemiptera_Lophopidae	hemi	phloem	phloem-feeding	1		1	1	1	138	restricted	include	yes
Hemiptera	Lygaeidae	Hemiptera_Lygaeidae	hemi	phytophagy	granivory	15	8	15	12	0.8	4400	restricted	include	yes
Hemiptera	Machaerotidae	Hemiptera_Machaerotidae	hemi	xylem	xylem-feeding	4	3	4	4	1	110	restricted	include	yes
Hemiptera	Meenoplidae	Hemiptera_Meenoplidae	hemi	phloem	phloem-feeding	5	1	5	5	1	158	restricted	include	yes
Hemiptera	Membracidae	Hemiptera_Membracidae	hemi	phloem	phloem-feeding	98	7	98	98	1	3450	restricted	include	yes
Hemiptera	Miridae	Hemiptera_Miridae	hemi	mixed	omnivory	2		2	0	0	10000	restricted	include	yes
Hemiptera	Monophlebidae	Hemiptera_Monophlebidae	hemi	phloem	phloem-feeding	3	1	3	3	1		restricted	exclude	yes	family added to phylogeny based on Vea and Grimaldi 2016
Hemiptera	Nabidae	Hemiptera_Nabidae	hemi	predatory	predatory	1		1	0	0	400	restricted	include	yes
Hemiptera	Naucoridae	Hemiptera_Naucoridae	hemi	predatory	predatory	1		1	0	0	500	restricted	include	yes
Hemiptera	Nepidae	Hemiptera_Nepidae	hemi	predatory	predatory	1		1	0	0	225	restricted	include	yes
Hemiptera	Nogodinidae	Hemiptera_Nogodinidae	hemi	phloem	phloem-feeding	2	2	2	2	1	286	restricted	include	yes
Hemiptera	Notonectidae	Hemiptera_Notonectidae	hemi	predatory	predatory	1		1	0	0	350	restricted	include	yes
Hemiptera	Parastrachiidae	Hemiptera_Parastrachiidae	hemi	phytophagy	frugivory	1	1	1	1	1		restricted	exclude	yes	family added to phylogeny based on Gordon et al 2016
Hemiptera	Peloridiidae	Hemiptera_Peloridiidae	hemi	phloem	phloem-feeding	15		15	15	1	12	restricted	include	yes
Hemiptera	Pentatomidae	Hemiptera_Pentatomidae	hemi	phytophagy	herbivory, granivory, phloem-feeding	8	1	8	6	0.75	4500	restricted	include	yes
Hemiptera	Phylloxeridae	Hemiptera_Phylloxeridae	hemi	phytophagy	herbivory	2		2	0	0		restricted	exclude	yes	family added to phylogeny based on Rebijith et al 2017
Hemiptera	Piesmatidae	Hemiptera_Piesmatidae	hemi	phytophagy		1		1	0	0	40	restricted	include	yes
Hemiptera	Plataspidae	Hemiptera_Plataspidae	hemi	phloem	phloem-feeding	7	7	7	7	1	500	restricted	include	yes
Hemiptera	Pseudococcidae	Hemiptera_Pseudococcidae	hemi	phloem	phloem-feeding	36	61	36	33	0.92		restricted	exclude	yes	family added to phylogeny based on Vea and Grimaldi 2016
Hemiptera	Psyllidae	Hemiptera_Psyllidae	hemi	phloem	phloem-feeding	25	15	25	25	1		restricted	exclude	yes	family added to phylogeny based on Cho et al 2019
Hemiptera	Pyrrhocoridae	Hemiptera_Pyrrhocoridae	hemi	mixed	granivory, predatory	2		2	2	1	225	restricted	include	yes
Hemiptera	Reduviidae	Hemiptera_Reduviidae	hemi	mixed	predatory, hematophagy	2	4	4	4	1	6420	restricted	include	yes
Hemiptera	Rhopalidae	Hemiptera_Rhopalidae	hemi	phytophagy	herbivory, granivory	6		6	0	0	200	restricted	include	yes
Hemiptera	Rhyparochromidae	Hemiptera_Rhyparochromidae	hemi	phytophagy	granivory	2		2	0	0		restricted	exclude	yes	family added to phylogeny based on Henry 1997
Hemiptera	Ricaniidae	Hemiptera_Ricaniidae	hemi	phloem	phloem-feeding	2		2	2	1	417	restricted	include	yes
Hemiptera	Saldidae	Hemiptera_Saldidae	hemi	predatory	predatory	1		1	0	0	265	restricted	include	yes
Hemiptera	Scutelleridae	Hemiptera_Scutelleridae	hemi	phytophagy	herbivory, granivory	2		2	2	1	500	restricted	include	yes
Hemiptera	Tettigometridae	Hemiptera_Tettigometridae	hemi	phloem	phloem-feeding	6	1	6	6	1	73	restricted	include	yes
Hemiptera	Tingidae	Hemiptera_Tingidae	hemi	phytophagy	herbivory	1		1	0	0	2000	restricted	include	yes
Hemiptera	Triozidae	Hemiptera_Triozidae	hemi	phloem	phloem-feeding	4	5	5	5	1		restricted	exclude	yes	family added to phylogeny based on Cho et al 2019
Hemiptera	Tropiduchidae	Hemiptera_Tropiduchidae	hemi	phloem	phloem-feeding	6	1	6	6	1	575	restricted	include	yes
Hemiptera	Urostylididae	Hemiptera_Urostylididae	hemi	mixed	predatory, phloem-feeding	2	1	2	2	1		restricted	exclude	yes	family added to phylogeny based on Gordon et al 2016
Hemiptera	Veliidae	Hemiptera_Veliidae	hemi	predatory	predatory	1		1	0	0	720	restricted	include	yes
Hymenoptera	Ampulicidae	Hymenoptera_Ampulicidae	holo	mixed		1		1	0	0	200	full	include	yes
Hymenoptera	Andrenidae	Hymenoptera_Andrenidae	holo	phytophagy		1		1	0	0	2938	full	include	yes
Hymenoptera	Apidae	Hymenoptera_Apidae	holo	phytophagy		1		1	0	0	5751	full	include	yes
Hymenoptera	Argidae	Hymenoptera_Argidae	holo	phytophagy		1		1	0	0	800	full	include	yes
Hymenoptera	Bethylidae	Hymenoptera_Bethylidae	holo	mixed		1		1	0	0	2000	full	include	yes
Hymenoptera	Blasticotomidae	Hymenoptera_Blasticotomidae	holo	phytophagy		1		1	0	0	10	full	include	yes
Hymenoptera	Chrysididae	Hymenoptera_Chrysididae	holo	mixed		1		1	0	0	3000	full	include	yes
Hymenoptera	Cimbicidae	Hymenoptera_Cimbicidae	holo	phytophagy		1		1	0	0	130	full	include	yes
Hymenoptera	Colletidae	Hymenoptera_Colletidae	holo	phytophagy		1		1	0	0	2545	full	include	yes
Hymenoptera	Crabronidae	Hymenoptera_Crabronidae	holo	mixed	predatory, nectar-feeding	34		34	0	0	8774	restricted	include	yes
Hymenoptera	Diprionidae	Hymenoptera_Diprionidae	holo	phytophagy		1		1	0	0	90	full	include	yes
Hymenoptera	Encyrtidae	Hymenoptera_Encyrtidae	holo	mixed	predatory, nectar-feeding	1		1	0	0	3735	restricted	include	yes
Hymenoptera	Eulophidae	Hymenoptera_Eulophidae	holo	mixed	predatory, nectar-feeding	1		1	0	0	4472	restricted	include	yes
Hymenoptera	Formicidae	Hymenoptera_Formicidae	holo	mixed	omnivory, nectar, phloem	23	49	23	18	0.78	10000	restricted	include	yes
Hymenoptera	Halictidae	Hymenoptera_Halictidae	holo	phytophagy		1		1	0	0	4338	full	include	yes
Hymenoptera	Megachilidae	Hymenoptera_Megachilidae	holo	phytophagy		1		1	0	0	4120	full	include	yes
Hymenoptera	Melittidae	Hymenoptera_Melittidae	holo	phytophagy		1		1	0	0	191	full	include	yes
Hymenoptera	Mutillidae	Hymenoptera_Mutillidae	holo	mixed		1		1	0	0	5000	full	include	yes
Hymenoptera	Pergidae	Hymenoptera_Pergidae	holo	phytophagy		1		1	0	0	500	full	include	yes
Hymenoptera	Plumariidae	Hymenoptera_Plumariidae	holo	phytophagy		1		1	0	0	20	full	include	yes
Hymenoptera	Pompilidae	Hymenoptera_Pompilidae	holo	mixed		1		1	0	0	4000	full	include	yes
Hymenoptera	Scolebythidae	Hymenoptera_Scolebythidae	holo	mixed		1		1	0	0	3	full	include	yes
Hymenoptera	Scoliidae	Hymenoptera_Scoliidae	holo	mixed		1		1	0	0	300	full	include	yes
Hymenoptera	Sphecidae	Hymenoptera_Sphecidae	holo	mixed		1		1	0	0	724	full	include	yes
Hymenoptera	Stenotritidae	Hymenoptera_Stenotritidae	holo	phytophagy		1		1	0	0	21	full	include	yes
Hymenoptera	Tenthredinidae	Hymenoptera_Tenthredinidae	holo	phytophagy		1		1	0	0	4000	full	include	yes
Hymenoptera	Tiphiidae	Hymenoptera_Tiphiidae	holo	mixed		1		1	0	0	1500	full	include	yes
Hymenoptera	Vespidae	Hymenoptera_Vespidae	holo	mixed		1		1	0	0	4000	full	include	yes
Lepidoptera	Acanthopteroctetidae	Lepidoptera_Acanthopteroctetidae	holo	phytophagy		1		1	0	0	5	full	include	yes
Lepidoptera	Acrolophidae	Lepidoptera_Acrolophidae	holo	mixed		1		1	0	0	300	full	include	yes
Lepidoptera	Adelidae	Lepidoptera_Adelidae	holo	phytophagy		1		1	0	0	294	full	include	yes
Lepidoptera	Agathiphagidae	Lepidoptera_Agathiphagidae	holo	phytophagy		1		1	0	0	2	full	include	yes
Lepidoptera	Agonoxenidae	Lepidoptera_Agonoxenidae	holo	phytophagy		1		1	0	0	4	full	include	yes
Lepidoptera	Aididae	Lepidoptera_Aididae	holo	phytophagy		1		1	0	0	6	full	include	yes
Lepidoptera	Alucitidae	Lepidoptera_Alucitidae	holo	phytophagy		1		1	0	0	216	full	include	yes
Lepidoptera	Amphisbatidae	Lepidoptera_Amphisbatidae	holo	phytophagy		1		1	0	0	21	full	include	yes
Lepidoptera	Andesianidae	Lepidoptera_Andesianidae	holo	phytophagy		1		1	0	0	3	full	include	yes
Lepidoptera	Anomoeotidae	Lepidoptera_Anomoeotidae	holo	phytophagy		1		1	0	0	40	full	include	yes
Lepidoptera	Anthelidae	Lepidoptera_Anthelidae	holo	phytophagy		1		1	0	0	94	full	include	yes
Lepidoptera	Apatelodidae	Lepidoptera_Apatelodidae	holo	phytophagy		1		1	0	0	145	full	include	yes
Lepidoptera	Arctiidae	Lepidoptera_Arctiidae	holo	mixed		1		1	0	0	6000	full	include	yes
Lepidoptera	Argyresthiidae	Lepidoptera_Argyresthiidae	holo	phytophagy		1		1	0	0	157	full	include	yes
Lepidoptera	Arrhenophanidae	Lepidoptera_Arrhenophanidae	holo	fungivory		1		1	0	0	26	full	include	yes
Lepidoptera	Autostichidae	Lepidoptera_Autostichidae	holo	mixed		1		1	0	0	585	full	include	yes
Lepidoptera	Batrachedridae	Lepidoptera_Batrachedridae	holo	phytophagy		1		1	0	0	99	full	include	yes
Lepidoptera	Bedelliidae	Lepidoptera_Bedelliidae	holo	phytophagy		1		1	0	0	16	full	include	yes
Lepidoptera	Blastobasidae	Lepidoptera_Blastobasidae	holo	mixed		1		1	0	0	377	full	include	yes
Lepidoptera	Bombycidae	Lepidoptera_Bombycidae	holo	phytophagy		1		1	0	0	185	full	include	yes
Lepidoptera	Brachodidae	Lepidoptera_Brachodidae	holo	phytophagy		1		1	0	0	137	full	include	yes
Lepidoptera	Brahmaeidae	Lepidoptera_Brahmaeidae	holo	phytophagy		1		1	0	0	44	full	include	yes
Lepidoptera	Bucculatricidae	Lepidoptera_Bucculatricidae	holo	phytophagy		1		1	0	0	297	full	include	yes
Lepidoptera	Callidulidae	Lepidoptera_Callidulidae	holo	phytophagy		1		1	0	0	49	full	include	yes
Lepidoptera	Carposinidae	Lepidoptera_Carposinidae	holo	phytophagy		1		1	0	0	283	full	include	yes
Lepidoptera	Carthaeidae	Lepidoptera_Carthaeidae	holo	phytophagy		1		1	0	0	1	full	include	yes
Lepidoptera	Castniidae	Lepidoptera_Castniidae	holo	phytophagy		1		1	0	0	113	full	include	yes
Lepidoptera	Choreutidae	Lepidoptera_Choreutidae	holo	phytophagy		1		1	0	0	406	full	include	yes
Lepidoptera	Cimeliidae	Lepidoptera_Cimeliidae	holo	phytophagy		1		1	0	0	6	full	include	yes
Lepidoptera	Coleophoridae	Lepidoptera_Coleophoridae	holo	phytophagy		1		1	0	0	1386	full	include	yes
Lepidoptera	Copromorphidae	Lepidoptera_Copromorphidae	holo	phytophagy		1		1	0	0	43	full	include	yes
Lepidoptera	Cosmopterigidae	Lepidoptera_Cosmopterigidae	holo	phytophagy		1		1	0	0	1792	full	include	yes
Lepidoptera	Cossidae	Lepidoptera_Cossidae	holo	xylophagy	xylophagy	1		1	0	0	971	restricted	include	yes
Lepidoptera	Crambidae	Lepidoptera_Crambidae	holo	phytophagy		1		1	0	0	9655	full	include	yes
Lepidoptera	Crinopterygidae	Lepidoptera_Crinopterygidae	holo	phytophagy		1		1	0	0	1	full	include	yes
Lepidoptera	Cyclotornidae	Lepidoptera_Cyclotornidae	holo	predatory		1		1	0	0	5	full	include	yes
Lepidoptera	Dalceridae	Lepidoptera_Dalceridae	holo	phytophagy		1		1	0	0	80	full	include	yes
Lepidoptera	Deoclonidae	Lepidoptera_Deoclonidae	holo	phytophagy		1		1	0	0	4	full	include	yes
Lepidoptera	Deuterogoniidae	Lepidoptera_Deuterogoniidae	holo	phytophagy		1		1	0	0	4	full	include	yes
Lepidoptera	Douglasiidae	Lepidoptera_Douglasiidae	holo	phytophagy		1		1	0	0	29	full	include	yes
Lepidoptera	Drepanidae	Lepidoptera_Drepanidae	holo	phytophagy		1		1	0	0	660	full	include	yes
Lepidoptera	Dudgeoneidae	Lepidoptera_Dudgeoneidae	holo	xylophagy	xylophagy	1		1	0	0	57	full	include	yes
Lepidoptera	Elachistidae	Lepidoptera_Elachistidae	holo	phytophagy		1		1	0	0	3197	full	include	yes
Lepidoptera	Endromidae	Lepidoptera_Endromidae	holo	phytophagy		1		1	0	0	56	full	include	yes
Lepidoptera	Epicopeiidae	Lepidoptera_Epicopeiidae	holo	phytophagy		1		1	0	0	20	full	include	yes
Lepidoptera	Epipyropidae	Lepidoptera_Epipyropidae	holo	predatory		1		1	0	0	32	full	include	yes
Lepidoptera	Eriocottidae	Lepidoptera_Eriocottidae	holo	mixed		1		1	0	0	80	full	include	yes
Lepidoptera	Eriocraniidae	Lepidoptera_Eriocraniidae	holo	phytophagy		1		1	0	0	28	full	include	yes
Lepidoptera	Eupterotidae	Lepidoptera_Eupterotidae	holo	phytophagy		1		1	0	0	339	full	include	yes
Lepidoptera	Gelechiidae	Lepidoptera_Gelechiidae	holo	phytophagy		1		1	0	0	4700	full	include	yes
Lepidoptera	Geometridae	Lepidoptera_Geometridae	holo	phytophagy		1		1	0	0	23002	full	include	yes
Lepidoptera	Glyphidoceridae	Lepidoptera_Glyphidoceridae	holo	phytophagy		1		1	0	0	49	full	include	yes
Lepidoptera	Glyphipterigidae	Lepidoptera_Glyphipterigidae	holo	phytophagy		1		1	0	0	535	full	include	yes
Lepidoptera	Gracillariidae	Lepidoptera_Gracillariidae	holo	phytophagy		1		1	0	0	1864	full	include	yes
Lepidoptera	Hedylidae	Lepidoptera_Hedylidae	holo	phytophagy		1		1	0	0	36	full	include	yes
Lepidoptera	Heliozelidae	Lepidoptera_Heliozelidae	holo	phytophagy		1		1	0	0	123	full	include	yes
Lepidoptera	Hepialidae	Lepidoptera_Hepialidae	holo	mixed		1		1	0	0	604	full	include	yes
Lepidoptera	Hesperiidae	Lepidoptera_Hesperiidae	holo	phytophagy		1		1	0	0	4113	full	include	yes
Lepidoptera	Heterobathmiidae	Lepidoptera_Heterobathmiidae	holo	phytophagy		1		1	0	0	3	full	include	yes
Lepidoptera	Heterogynidae	Lepidoptera_Heterogynidae	holo	phytophagy		1		1	0	0	10	full	include	yes
Lepidoptera	Himantopteridae	Lepidoptera_Himantopteridae	holo	phytophagy		1		1	0	0	40	full	include	yes
Lepidoptera	Hyblaeidae	Lepidoptera_Hyblaeidae	holo	phytophagy		1		1	0	0	18	full	include	yes
Lepidoptera	Immidae	Lepidoptera_Immidae	holo	phytophagy		1		1	0	0	245	full	include	yes
Lepidoptera	Incurvariidae	Lepidoptera_Incurvariidae	holo	phytophagy		1		1	0	0	50	full	include	yes
Lepidoptera	Lacturidae	Lepidoptera_Lacturidae	holo	phytophagy		1		1	0	0	120	full	include	yes
Lepidoptera	Lasiocampidae	Lepidoptera_Lasiocampidae	holo	phytophagy		1		1	0	0	1952	full	include	yes
Lepidoptera	Lecithoceridae	Lepidoptera_Lecithoceridae	holo	mixed		1		1	0	0	1200	full	include	yes
Lepidoptera	Lemoniidae	Lepidoptera_Lemoniidae	holo	phytophagy		1		1	0	0	21	full	include	yes
Lepidoptera	Limacodidae	Lepidoptera_Limacodidae	holo	phytophagy		1		1	0	0	1672	full	include	yes
Lepidoptera	Lycaenidae	Lepidoptera_Lycaenidae	holo	phytophagy		1		1	0	0	5201	full	include	yes
Lepidoptera	Lymantriidae	Lepidoptera_Lymantriidae	holo	phytophagy		1		1	0	0	2500	full	include	yes
Lepidoptera	Lyonetiidae	Lepidoptera_Lyonetiidae	holo	phytophagy		1		1	0	0	204	full	include	yes
Lepidoptera	Megalopygidae	Lepidoptera_Megalopygidae	holo	phytophagy		1		1	0	0	232	full	include	yes
Lepidoptera	Micropterigidae	Lepidoptera_Micropterigidae	holo	mixed		1		1	0	0	154	full	include	yes
Lepidoptera	Mimallonidae	Lepidoptera_Mimallonidae	holo	phytophagy		1		1	0	0	194	full	include	yes
Lepidoptera	Mirinidae	Lepidoptera_Mirinidae	holo	phytophagy		1		1	0	0	3	full	include	yes
Lepidoptera	Mnesarchaeidae	Lepidoptera_Mnesarchaeidae	holo	mixed		1		1	0	0	7	full	include	yes
Lepidoptera	Momphidae	Lepidoptera_Momphidae	holo	phytophagy		1		1	0	0	115	full	include	yes
Lepidoptera	Neopseustidae	Lepidoptera_Neopseustidae	holo	phytophagy		1		1	0	0	14	full	include	yes
Lepidoptera	Nepticulidae	Lepidoptera_Nepticulidae	holo	phytophagy		1		1	0	0	806	full	include	yes
Lepidoptera	Noctuidae	Lepidoptera_Noctuidae	holo	mixed		1		1	0	0	30579	full	include	yes
Lepidoptera	Notodontidae	Lepidoptera_Notodontidae	holo	phytophagy		1		1	0	0	3800	full	include	yes
Lepidoptera	Nymphalidae	Lepidoptera_Nymphalidae	holo	phytophagy		1		1	0	0	6131	full	include	yes
Lepidoptera	Oecophoridae	Lepidoptera_Oecophoridae	holo	mixed		1		1	0	0	3304	full	include	yes
Lepidoptera	Opostegidae	Lepidoptera_Opostegidae	holo	phytophagy		1		1	0	0	192	full	include	yes
Lepidoptera	Palaephatidae	Lepidoptera_Palaephatidae	holo	phytophagy		1		1	0	0	57	full	include	yes
Lepidoptera	Papilionidae	Lepidoptera_Papilionidae	holo	phytophagy		1		1	0	0	566	full	include	yes
Lepidoptera	Peleopodidae	Lepidoptera_Peleopodidae	holo	phytophagy		1		1	0	0	28	full	include	yes
Lepidoptera	Pieridae	Lepidoptera_Pieridae	holo	phytophagy		1		1	0	0	1164	full	include	yes
Lepidoptera	Plutellidae	Lepidoptera_Plutellidae	holo	phytophagy		1		1	0	0	150	full	include	yes
Lepidoptera	Prodoxidae	Lepidoptera_Prodoxidae	holo	phytophagy		1		1	0	0	98	full	include	yes
Lepidoptera	Prototheoridae	Lepidoptera_Prototheoridae	holo	mixed		1		1	0	0	12	full	include	yes	Diet estimated by closest relative Hepialidae
Lepidoptera	Psychidae	Lepidoptera_Psychidae	holo	mixed		1		1	0	0	1324	full	include	yes
Lepidoptera	Pterolonchidae	Lepidoptera_Pterolonchidae	holo	phytophagy		1		1	0	0	8	full	include	yes
Lepidoptera	Pterophoridae	Lepidoptera_Pterophoridae	holo	phytophagy		1		1	0	0	1318	full	include	yes
Lepidoptera	Pyralidae	Lepidoptera_Pyralidae	holo	mixed		1		1	0	0	5921	full	include	yes
Lepidoptera	Riodinidae	Lepidoptera_Riodinidae	holo	phytophagy		1		1	0	0	1532	full	include	yes
Lepidoptera	Roeslerstammiidae	Lepidoptera_Roeslerstammiidae	holo	phytophagy		1		1	0	0	53	full	include	yes
Lepidoptera	Saturniidae	Lepidoptera_Saturniidae	holo	phytophagy		1		1	0	0	2349	full	include	yes
Lepidoptera	Sematuridae	Lepidoptera_Sematuridae	holo	phytophagy		1		1	0	0	40	full	include	yes
Lepidoptera	Sesiidae	Lepidoptera_Sesiidae	holo	phytophagy		1		1	0	0	1397	full	include	yes
Lepidoptera	Somabrachyidae	Lepidoptera_Somabrachyidae	holo	phytophagy		1		1	0	0	8	full	include	yes
Lepidoptera	Sphingidae	Lepidoptera_Sphingidae	holo	phytophagy		1		1	0	0	1461	full	include	yes
Lepidoptera	Thyrididae	Lepidoptera_Thyrididae	holo	phytophagy		1		1	0	0	940	full	include	yes
Lepidoptera	Tineidae	Lepidoptera_Tineidae	holo	mixed		1		1	0	0	2093	full	include	yes
Lepidoptera	Tineodidae	Lepidoptera_Tineodidae	holo	phytophagy		1		1	0	0	19	full	include	yes
Lepidoptera	Tischeriidae	Lepidoptera_Tischeriidae	holo	phytophagy		1		1	0	0	110	full	include	yes
Lepidoptera	Tortricidae	Lepidoptera_Tortricidae	holo	phytophagy		1		1	0	0	10387	full	include	yes
Lepidoptera	Uraniidae	Lepidoptera_Uraniidae	holo	phytophagy		1		1	0	0	686	full	include	yes
Lepidoptera	Urodidae	Lepidoptera_Urodidae	holo	phytophagy		1		1	0	0	66	full	include	yes
Lepidoptera	Xyloryctidae	Lepidoptera_Xyloryctidae	holo	phytophagy		1		1	0	0	524	full	include	yes
Lepidoptera	Yponomeutidae	Lepidoptera_Yponomeutidae	holo	phytophagy		1		1	0	0	363	full	include	yes
Lepidoptera	Ypsolophidae	Lepidoptera_Ypsolophidae	holo	phytophagy		1		1	0	0	163	full	include	yes
Lepidoptera	Zygaenidae	Lepidoptera_Zygaenidae	holo	phytophagy		1		1	0	0	1036	full	include	yes
Neuroptera	Ascalaphidae	Neuroptera_Ascalaphidae	holo	predatory		1		1	0	0	430	full	include	yes
Neuroptera	Berothidae	Neuroptera_Berothidae	holo	predatory		1		1	0	0	115	full	include	yes
Neuroptera	Chrysopidae	Neuroptera_Chrysopidae	holo	predatory		1		1	0	0	1200	full	include	yes
Neuroptera	Coniopterygidae	Neuroptera_Coniopterygidae	holo	predatory		1		1	0	0	450	full	include	yes
Neuroptera	Hemerobiidae	Neuroptera_Hemerobiidae	holo	predatory		1		1	0	0	550	full	include	yes
Neuroptera	Ithonidae	Neuroptera_Ithonidae	holo	mixed		1		1	0	0	53	full	include	yes
Neuroptera	Mantispidae	Neuroptera_Mantispidae	holo	predatory		1		1	0	0	400	full	include	yes
Neuroptera	Myrmeleontidae	Neuroptera_Myrmeleontidae	holo	predatory		1		1	0	0	2100	full	include	yes
Neuroptera	Nemopteridae	Neuroptera_Nemopteridae	holo	mixed		1		1	0	0	100	full	include	yes
Neuroptera	Nevrorthidae	Neuroptera_Nevrorthidae	holo	predatory		1		1	0	0	12	full	include	yes	Diet estimated as predatory (Grimaldi and Engel 2005)
Neuroptera	Nymphidae	Neuroptera_Nymphidae	holo	predatory		1		1	0	0	35	full	include	yes
Neuroptera	Osmylidae	Neuroptera_Osmylidae	holo	mixed		1		1	0	0	160	full	include	yes
Neuroptera	Polystoechotidae	Neuroptera_Polystoechotidae	holo	mixed		1		1	0	0	4	full	include	yes
Neuroptera	Psychopsidae	Neuroptera_Psychopsidae	holo	predatory		1		1	0	0	26	full	include	yes
Neuroptera	Sisyridae	Neuroptera_Sisyridae	holo	mixed		1		1	0	0	50	full	include	yes
Odonata	Aeshnidae	Odonata_Aeshnidae	hemi	predatory		1		1	0	0	428	full	include	yes
Odonata	Amphyipterygidae	Odonata_Amphyipterygidae	hemi	predatory		1		1	0	0	10	full	include	yes
Odonata	Austropetaliidae	Odonata_Austropetaliidae	hemi	predatory		1		1	0	0	11	full	include	yes
Odonata	Calopterygidae	Odonata_Calopterygidae	hemi	predatory		1		1	0	0	172	full	include	yes
Odonata	Chlorocyphidae	Odonata_Chlorocyphidae	hemi	predatory		1		1	0	0	143	full	include	yes
Odonata	Chlorogomphidae	Odonata_Chlorogomphidae	hemi	predatory		1		1	0	0	45	full	include	yes
Odonata	Chorismagrionidae	Odonata_Chorismagrionidae	hemi	predatory		1		1	0	0	1	full	include	yes
Odonata	Coenagrionidae	Odonata_Coenagrionidae	hemi	predatory		1		1	0	0	1104	full	include	yes
Odonata	Cordulegastridae	Odonata_Cordulegastridae	hemi	predatory		1		1	0	0	51	full	include	yes
Odonata	Corduliidae	Odonata_Corduliidae	hemi	predatory		1		1	0	0	242	full	include	yes
Odonata	Dicteriadidae	Odonata_Dicteriadidae	hemi	predatory		1		1	0	0	2	full	include	yes
Odonata	Diphlebiidae	Odonata_Diphlebiidae	hemi	predatory		1		1	0	0	9	full	include	yes
Odonata	Epiophlebiidae	Odonata_Epiophlebiidae	hemi	predatory		1		1	0	0	2	full	include	yes
Odonata	Euphaeidae	Odonata_Euphaeidae	hemi	predatory		1		1	0	0	68	full	include	yes
Odonata	Gomphidae	Odonata_Gomphidae	hemi	predatory		1		1	0	0	945	full	include	yes
Odonata	Hemiphlebiidae	Odonata_Hemiphlebiidae	hemi	predatory		1		1	0	0	1	full	include	yes
Odonata	Isostictidae	Odonata_Isostictidae	hemi	predatory		1		1	0	0	45	full	include	yes
Odonata	Lestidae	Odonata_Lestidae	hemi	predatory		1		1	0	0	150	full	include	yes
Odonata	Libellulidae	Odonata_Libellulidae	hemi	predatory		1		1	0	0	970	full	include	yes
Odonata	Macromiidae	Odonata_Macromiidae	hemi	predatory		1		1	0	0	123	full	include	yes
Odonata	Megapodagrionidae	Odonata_Megapodagrionidae	hemi	predatory		1		1	0	0	285	full	include	yes
Odonata	Neopetaliidae	Odonata_Neopetaliidae	hemi	predatory		1		1	0	0	1	full	include	yes
Odonata	Perilestidae	Odonata_Perilestidae	hemi	predatory		1		1	0	0	19	full	include	yes
Odonata	Petaluridae	Odonata_Petaluridae	hemi	predatory		1		1	0	0	11	full	include	yes
Odonata	Platycnemididae	Odonata_Platycnemididae	hemi	predatory		1		1	0	0	222	full	include	yes
Odonata	Platystictidae	Odonata_Platystictidae	hemi	predatory		1		1	0	0	189	full	include	yes
Odonata	Polythoridae	Odonata_Polythoridae	hemi	predatory		1		1	0	0	58	full	include	yes
Odonata	Protoneuridae	Odonata_Protoneuridae	hemi	predatory		1		1	0	0	240	full	include	yes
Odonata	Pseudolestidae	Odonata_Pseudolestidae	hemi	predatory		1		1	0	0	1	full	include	yes
Odonata	Pseudostigmatidae	Odonata_Pseudostigmatidae	hemi	predatory		1		1	0	0	19	full	include	yes
Odonata	Synlestidae	Odonata_Synlestidae	hemi	predatory		1		1	0	0	33	full	include	yes
Odonata	Synthemistidae	Odonata_Synthemistidae	hemi	predatory		1		1	0	0	43	full	include	yes
Orthoptera	Acrididae	Orthoptera_Acrididae	hemi	phytophagy		1		1	0	0	6016	full	include	yes
Orthoptera	Anostostomatidae	Orthoptera_Anostostomatidae	hemi	mixed		1		1	0	0	206	full	include	yes
Orthoptera	Chorotypidae	Orthoptera_Chorotypidae	hemi	phytophagy		1		1	0	0	160	full	include	yes
Orthoptera	Cylindrachetidae	Orthoptera_Cylindrachetidae	hemi	mixed		1		1	0	0	16	full	include	yes
Orthoptera	Episactidae	Orthoptera_Episactidae	hemi	phytophagy		1		1	0	0	64	full	include	yes
Orthoptera	Eumastacidae	Orthoptera_Eumastacidae	hemi	phytophagy		1		1	0	0	230	full	include	yes
Orthoptera	Euschmidtiidae	Orthoptera_Euschmidtiidae	hemi	phytophagy		1		1	0	0	191	full	include	yes
Orthoptera	Gryllacrididae	Orthoptera_Gryllacrididae	hemi	mixed		1		1	0	0	675	full	include	yes
Orthoptera	Gryllidae	Orthoptera_Gryllidae	hemi	mixed		1		1	0	0	4664	full	include	yes
Orthoptera	Gryllotalpidae	Orthoptera_Gryllotalpidae	hemi	mixed		1		1	0	0	100	full	include	yes
Orthoptera	Lentulidae	Orthoptera_Lentulidae	hemi	phytophagy		1		1	0	0	35	full	include	yes
Orthoptera	Myrmecophilidae	Orthoptera_Myrmecophilidae	hemi	mixed		1		1	0	0	8	full	include	yes
Orthoptera	Pamphagidae	Orthoptera_Pamphagidae	hemi	phytophagy		1		1	0	0	448	full	include	yes
Orthoptera	Pneumoridae	Orthoptera_Pneumoridae	hemi	phytophagy		1		1	0	0	17	full	include	yes
Orthoptera	Prophalangopsidae	Orthoptera_Prophalangopsidae	hemi	phytophagy		1		1	0	0	71	full	include	yes
Orthoptera	Proscopiidae	Orthoptera_Proscopiidae	hemi	phytophagy		1		1	0	0	214	full	include	yes
Orthoptera	Pyrgomorphidae	Orthoptera_Pyrgomorphidae	hemi	phytophagy		1		1	0	0	455	full	include	yes
Orthoptera	Rhaphidophoridae	Orthoptera_Rhaphidophoridae	hemi	mixed		1		1	0	0	497	full	include	yes
Orthoptera	Rhipipterygidae	Orthoptera_Rhipipterygidae	hemi	mixed		1		1	0	0	69	full	include	yes	Diet estimated as mixed (Eades et al 2013)
Orthoptera	Romaleidae	Orthoptera_Romaleidae	hemi	phytophagy		1		1	0	0	465	full	include	yes
Orthoptera	Stenopelmatidae	Orthoptera_Stenopelmatidae	hemi	mixed		1		1	0	0	28	full	include	yes
Orthoptera	Tanaoceridae	Orthoptera_Tanaoceridae	hemi	mixed		1		1	0	0	3	full	include	yes
Orthoptera	Tetrigidae	Orthoptera_Tetrigidae	hemi	phytophagy		1		1	0	0	1246	full	include	yes
Orthoptera	Tettigoniidae	Orthoptera_Tettigoniidae	hemi	mixed		1		1	0	0	6827	full	include	yes
Orthoptera	Thericleidae	Orthoptera_Thericleidae	hemi	phytophagy		1		1	0	0	220	full	include	yes
Orthoptera	Tridactylidae	Orthoptera_Tridactylidae	hemi	mixed		1		1	0	0	132	full	include	yes
Orthoptera	Trigonopterygidae	Orthoptera_Trigonopterygidae	hemi	phytophagy		1		1	0	0	16	full	include	yes
Orthoptera	Xyronotidae	Orthoptera_Xyronotidae	hemi	phytophagy		1		1	0	0	4	full	include	yes
Phasmatodea	Diapheromeridae	Phasmatodea_Diapheromeridae	hemi	phytophagy	herbivory	3		3	0	0	1210	restricted	include	yes
Phasmatodea	Heteronemiidae	Phasmatodea_Heteronemiidae	hemi	phytophagy	herbivory	1		1	0	0	79	restricted	include	yes
Phasmatodea	Heteropterygidae	Phasmatodea_Heteropterygidae	hemi	phytophagy	herbivory	3		3	0	0	103	restricted	include	yes
Phasmatodea	Phasmatidae	Phasmatodea_Phasmatidae	hemi	phytophagy	herbivory	14		14	0	0	991	restricted	include	yes
Phasmatodea	Phylliidae	Phasmatodea_Phylliidae	hemi	phytophagy	herbivory	4		4	0	0	51	restricted	include	yes
Phasmatodea	Pseudophasmatidae	Phasmatodea_Pseudophasmatidae	hemi	phytophagy	herbivory	2		2	0	0	327	restricted	include	yes
Phthiraptera	Echinophthiriidae	Phthiraptera_Echinophthiriidae	hemi	hematophagy	hematophagy	1		1	1	1	12	restricted	include	yes
Phthiraptera	Haematomyzidae	Phthiraptera_Haematomyzidae	hemi	mixed	predatory, detritivores	1		1	1	1	3	restricted	include	yes
Phthiraptera	Haematopinidae	Phthiraptera_Haematopinidae	hemi	hematophagy	hematophagy	3		3	3	1		restricted	exclude	yes	family added to phylogeny based on Barker et al 2003
Phthiraptera	Linognathidae	Phthiraptera_Linognathidae	hemi	hematophagy	hematophagy	1		1	1	1	68	restricted	include	yes
Phthiraptera	Pedicinidae	Phthiraptera_Pedicinidae	hemi	hematophagy	hematophagy	1	1	1	1	1	14	restricted	include	yes
Phthiraptera	Pediculidae	Phthiraptera_Pediculidae	hemi	hematophagy	hematophagy	3	3	3	3	1	3	restricted	include	yes
Phthiraptera	Philopteridae	Phthiraptera_Philopteridae	hemi	mixed	predatory, hematophagy	6		6	4	0.67	2698	restricted	include	yes
Phthiraptera	Polyplacidae	Phthiraptera_Polyplacidae	hemi	hematophagy	hematophagy	1		1	1	1	190	restricted	include	yes
Phthiraptera	Pthiridae	Phthiraptera_Pthiridae	hemi	hematophagy	hematophagy	1	2	2	2	1	2	restricted	include	yes
Phthiraptera	Trichodectidae	Phthiraptera_Trichodectidae	hemi	mixed	predatory, hematophagy	4		4	0	0	362	restricted	include	yes
Plecoptera	Austroperlidae	Plecoptera_Austroperlidae	hemi	mixed		1		1	0	0	15	full	include	yes
Plecoptera	Capniidae	Plecoptera_Capniidae	hemi	mixed		1		1	0	0	287	full	include	yes
Plecoptera	Chloroperlidae	Plecoptera_Chloroperlidae	hemi	mixed		1		1	0	0	187	full	include	yes
Plecoptera	Diamphipnoidae	Plecoptera_Diamphipnoidae	hemi	mixed		1		1	0	0	6	full	include	yes
Plecoptera	Eustheniidae	Plecoptera_Eustheniidae	hemi	mixed		1		1	0	0	23	full	include	yes
Plecoptera	Gripopterygidae	Plecoptera_Gripopterygidae	hemi	mixed		1		1	0	0	270	full	include	yes
Plecoptera	Leuctridae	Plecoptera_Leuctridae	hemi	mixed		1		1	0	0	360	full	include	yes
Plecoptera	Nemouridae	Plecoptera_Nemouridae	hemi	mixed		1		1	0	0	674	full	include	yes
Plecoptera	Notonemouridae	Plecoptera_Notonemouridae	hemi	mixed		1		1	0	0	118	full	include	yes
Plecoptera	Peltoperlidae	Plecoptera_Peltoperlidae	hemi	mixed		1		1	0	0	69	full	include	yes
Plecoptera	Perlidae	Plecoptera_Perlidae	hemi	predatory		1		1	0	0	965	full	include	yes
Plecoptera	Perlodidae	Plecoptera_Perlodidae	hemi	mixed		1		1	0	0	310	full	include	yes
Plecoptera	Pteronarcyidae	Plecoptera_Pteronarcyidae	hemi	mixed		1		1	0	0	12	full	include	yes
Plecoptera	Scopuridae	Plecoptera_Scopuridae	hemi	mixed		1		1	0	0	8	full	include	yes
Plecoptera	Styloperlidae	Plecoptera_Styloperlidae	hemi	mixed		1		1	0	0	10	full	include	yes
Plecoptera	Taeniopterygidae	Plecoptera_Taeniopterygidae	hemi	mixed		1		1	0	0	103	full	include	yes
Psocodea	Amphipsocidae	Psocoptera_Amphipsocidae	hemi	mixed	omnivory	1		1	0	0	180	restricted	include	yes
Psocodea	Archipsocidae	Psocoptera_Archipsocidae	hemi	mixed	omnivory	1		1	0	0	81	restricted	include	yes
Psocodea	Caeciliusidae	Psocoptera_Caeciliusidae	hemi	mixed	omnivory	1		1	0	0	566	restricted	include	yes
Psocodea	Ectopsocidae	Psocoptera_Ectopsocidae	hemi	mixed	omnivory	1		1	0	0	177	restricted	include	yes
Psocodea	Elipsocidae	Psocoptera_Elipsocidae	hemi	mixed	omnivory	3		3	0	0	129	restricted	include	yes
Psocodea	Lachesillidae	Psocoptera_Lachesillidae	hemi	mixed	omnivory	2		2	0	0	271	restricted	include	yes
Psocodea	Lepidopsocidae	Psocoptera_Lepidopsocidae	hemi	mixed	omnivory	2		2	0	0	206	restricted	include	yes
Psocodea	Liposcelidae	Psocoptera_Liposcelidae	hemi	mixed	omnivory	4		4	1	0.25	9	restricted	include	yes
Psocodea	Philotarsidae	Psocoptera_Philotarsidae	hemi	mixed	omnivory	1		1	0	0	111	restricted	include	yes
Psocodea	Psocidae	Psocoptera_Psocidae	hemi	mixed	omnivory	3		3	0	0	899	restricted	include	yes
Psocodea	Psyllipsocidae	Psocoptera_Psyllipsocidae	hemi	mixed	omnivory	2		2	0	0	26	restricted	include	yes
Psocodea	Stenopsocidae	Psocoptera_Stenopsocidae	hemi	mixed	omnivory	3		3	0	0	95	restricted	include	yes
Psocodea	Trichopsocidae	Psocoptera_Trichopsocidae	hemi	mixed	omnivory	1		1	0	0	11	restricted	include	yes
Psocodea	Trogiidae	Psocoptera_Trogiidae	hemi	mixed	omnivory	3		3	1	0.33	52	restricted	include	yes
Siphonaptera	Pulicidae	Siphonaptera_Pulicidae	holo	mixed	omnivory, hematophagy	1		1	0	0	167	restricted	include	yes
Thysanoptera	Thripidae	Thysanoptera_Thripidae	holo	phytophagy	herbivory	1		1	0	0	2066	restricted	include	yes

## Sheet: Supplementary Table 2
Supplementary Table 2: Data on the diets and obligate symbionts of insect species
Insect order	Insect family	Insect genus	Insect species	Symbiont name	Symbiont Empire	Symbiont phylogeny tip	Known defensive function	Intra vs extracellular	Obligate criteria 1 Bacteriocytes	Obligate criteria 2 and 3 Cosegragation and fitness	Diet juvenile species	Diet adult species	Diet juvenile family	Diet adult family	Obligate symbiont	Obligate dataset	Co-phylogeny dataset	Single obligate symbiont dataset	Reference diet juvenile species	Reference diet adult species	Reference diet juvenile family	Reference diet adult family	Reference obligate criteria	Reference symbiont localisation	Notes
Blattodea	Anaplectidae	Anaplecta	calosoma	Blattabacterium	Prokaryota			intra	yes	cosegragation			detritus/leaves/meat/insects	detritus/leaves/meat/insects	yes	yes	no	no			Bell et al 2007 Grimaldi and Engel 2005	Bell et al 2007 Grimaldi and Engel 2005	Arab et al 2020		Unless specified, Blattodea are considered generalist detritivores/omnivores based on Grimaldi and Engel 2005
Blattodea	Anaplectidae	Anaplecta	omei	Blattabacterium	Prokaryota			intra	yes	cosegragation			detritus/leaves/meat/insects	detritus/leaves/meat/insects	yes	yes	no	no			Bell et al 2007 Grimaldi and Engel 2005	Bell et al 2007 Grimaldi and Engel 2005	Arab et al 2020
Blattodea	Archotermopsidae	Zootermopsis	angusticollis	Bacteria Protists	Prokaryota & Eukaryota	Spirochaete_symbiont_of_Zootermopsis_angusticollis		extra	no (gut localised symbiont)	fitness reduction			trophallaxis	wood	yes	yes	yes	no			Abe et al 2000	Abe et al 2000	Rosengaus et al 2011
Blattodea	Blaberidae	Galiblatta	cribrosa	Blattabacterium	Prokaryota	Blattabacterium_of_Blaberus_giganteus		intra	yes	cosegragation		detritus	detritus/leaves/meat/insects	detritus/leaves/meat/insects	yes	yes	no	yes		Bell et al 2007	Bell et al 2007 Grimaldi and Engel 2005	Bell et al 2007 Grimaldi and Engel 2005	Arab et al 2020
Blattodea	Blaberidae	Epilampra	maya	Blattabacterium	Prokaryota	Blattabacterium_of_Blaberus_giganteus		intra	yes	cosegragation		detritus/leaves	detritus/leaves/meat/insects	detritus/leaves/meat/insects	yes	yes	no	yes		Bell et al 2007	Bell et al 2007 Grimaldi and Engel 2005	Bell et al 2007 Grimaldi and Engel 2005	Arab et al 2020
Blattodea	Blaberidae	Macropanesthia	rhinoceros	Blattabacterium	Prokaryota	Blattabacterium_of_Blaberus_giganteus		intra	yes	cosegragation		detritus/leaves	detritus/leaves/meat/insects	detritus/leaves/meat/insects	yes	yes	no	yes		Bell et al 2007	Bell et al 2007 Grimaldi and Engel 2005	Bell et al 2007 Grimaldi and Engel 2005	Arab et al 2020
Blattodea	Blaberidae	Eublaberus	distanti	Blattabacterium	Prokaryota	Blattabacterium_of_Blaberus_giganteus		intra	yes	cosegragation		insects	detritus/leaves/meat/insects	detritus/leaves/meat/insects	yes	yes	no	yes		Bell et al 2007	Bell et al 2007 Grimaldi and Engel 2005	Bell et al 2007 Grimaldi and Engel 2005	Arab et al 2020
Blattodea	Blaberidae	Panchlora	nivea	Blattabacterium	Prokaryota	Blattabacterium_of_Blaberus_giganteus		intra	yes	cosegragation		nectar	detritus/leaves/meat/insects	detritus/leaves/meat/insects	yes	yes	no	yes		Bell et al 2007	Bell et al 2007 Grimaldi and Engel 2005	Bell et al 2007 Grimaldi and Engel 2005	Arab et al 2020
Blattodea	Blaberidae	Panesthia	angustipennis	Blattabacterium	Prokaryota	Blattabacterium_of_Blaberus_giganteus		intra	yes	cosegragation		wood	detritus/leaves/meat/insects	detritus/leaves/meat/insects	yes	yes	no	yes		Bell et al 2007	Bell et al 2007 Grimaldi and Engel 2005	Bell et al 2007 Grimaldi and Engel 2005	Arab et al 2020
Blattodea	Blaberidae	Panesthia	sp	Blattabacterium	Prokaryota	Blattabacterium_of_Blaberus_giganteus		intra	yes	cosegragation		wood	detritus/leaves/meat/insects	detritus/leaves/meat/insects	yes	yes	no	yes		Bell et al 2007	Bell et al 2007 Grimaldi and Engel 2005	Bell et al 2007 Grimaldi and Engel 2005	Arab et al 2020
Blattodea	Blaberidae	Blaberus	giganteus	Blattabacterium	Prokaryota	Blattabacterium_of_Blaberus_giganteus		intra	yes	cosegragation		detritus/leaves	detritus/leaves/meat/insects	detritus/leaves/meat/insects	yes	yes	no	yes		Huang et al 2012	Bell et al 2007 Grimaldi and Engel 2005	Bell et al 2007 Grimaldi and Engel 2005	Arab et al 2020
Blattodea	Blaberidae	Gromphadorhina	grandidieri	Blattabacterium	Prokaryota	Blattabacterium_of_Blaberus_giganteus		intra	yes	cosegragation	trophallaxis		detritus/leaves/meat/insects	detritus/leaves/meat/insects	yes	yes	no	yes	Perry and Nalepa 2003		Bell et al 2007 Grimaldi and Engel 2005	Bell et al 2007 Grimaldi and Engel 2005	Arab et al 2020
Blattodea	Blaberidae	Gyna	capucina	Blattabacterium	Prokaryota	Blattabacterium_of_Blaberus_giganteus		intra	yes	cosegragation			detritus/leaves/meat/insects	detritus/leaves/meat/insects	yes	yes	no	yes			Bell et al 2007 Grimaldi and Engel 2005	Bell et al 2007 Grimaldi and Engel 2005	Arab et al 2020
Blattodea	Blaberidae	Nauphoeta	cinerea	Blattabacterium	Prokaryota	Blattabacterium_of_Blaberus_giganteus		intra	yes	cosegragation			detritus/leaves/meat/insects	detritus/leaves/meat/insects	yes	yes	no	yes			Bell et al 2007 Grimaldi and Engel 2005	Bell et al 2007 Grimaldi and Engel 2005	Arab et al 2020
Blattodea	Blaberidae	Paranauphoeta	circumdata	Blattabacterium	Prokaryota	Blattabacterium_of_Blaberus_giganteus		intra	yes	cosegragation			detritus/leaves/meat/insects	detritus/leaves/meat/insects	yes	yes	no	yes			Bell et al 2007 Grimaldi and Engel 2005	Bell et al 2007 Grimaldi and Engel 2005	Arab et al 2020
Blattodea	Blaberidae	Blaptica	dubia	Blattabacterium	Prokaryota	Blattabacterium_of_Blaberus_giganteus		intra	yes	cosegragation			detritus/leaves/meat/insects	detritus/leaves/meat/insects	yes	yes	no	yes			Bell et al 2007 Grimaldi and Engel 2005	Bell et al 2007 Grimaldi and Engel 2005	Arab et al 2020
Blattodea	Blaberidae	Pycnoscelus	femapterus	Blattabacterium	Prokaryota	Blattabacterium_of_Blaberus_giganteus		intra	yes	cosegragation			detritus/leaves/meat/insects	detritus/leaves/meat/insects	yes	yes	no	yes			Bell et al 2007 Grimaldi and Engel 2005	Bell et al 2007 Grimaldi and Engel 2005	Arab et al 2020
Blattodea	Blaberidae	Aeluropoda	insignis	Blattabacterium	Prokaryota	Blattabacterium_of_Blaberus_giganteus		intra	yes	cosegragation			detritus/leaves/meat/insects	detritus/leaves/meat/insects	yes	yes	no	yes			Bell et al 2007 Grimaldi and Engel 2005	Bell et al 2007 Grimaldi and Engel 2005	Arab et al 2020
Blattodea	Blaberidae	Neolaxta	mackerrasae	Blattabacterium	Prokaryota	Blattabacterium_of_Blaberus_giganteus		intra	yes	cosegragation			detritus/leaves/meat/insects	detritus/leaves/meat/insects	yes	yes	no	yes			Bell et al 2007 Grimaldi and Engel 2005	Bell et al 2007 Grimaldi and Engel 2005	Arab et al 2020
Blattodea	Blaberidae	Opisthoplatia	orientalis	Blattabacterium	Prokaryota	Blattabacterium_of_Blaberus_giganteus		intra	yes	cosegragation			detritus/leaves/meat/insects	detritus/leaves/meat/insects	yes	yes	no	yes			Bell et al 2007 Grimaldi and Engel 2005	Bell et al 2007 Grimaldi and Engel 2005	Arab et al 2020
Blattodea	Blaberidae	Laxta	sp	Blattabacterium	Prokaryota	Blattabacterium_of_Blaberus_giganteus		intra	yes	cosegragation			detritus/leaves/meat/insects	detritus/leaves/meat/insects	yes	yes	no	yes			Bell et al 2007 Grimaldi and Engel 2005	Bell et al 2007 Grimaldi and Engel 2005	Arab et al 2020
Blattodea	Blaberidae	Rhabdoblatta	sp	Blattabacterium	Prokaryota	Blattabacterium_of_Blaberus_giganteus		intra	yes	cosegragation			detritus/leaves/meat/insects	detritus/leaves/meat/insects	yes	yes	no	yes			Bell et al 2007 Grimaldi and Engel 2005	Bell et al 2007 Grimaldi and Engel 2005	Arab et al 2020
Blattodea	Blattidae	Blatta	orientalis	Blattabacterium	Prokaryota	Blattabacterium_of_Blatta_orientalis		intra	yes	cosegragation			detritus/leaves/meat/insects	detritus/leaves/meat/insects	yes	yes	no	yes			Bell et al 2007 Grimaldi and Engel 2005	Bell et al 2007 Grimaldi and Engel 2005	Arab et al 2020	Buchner 1965
Blattodea	Blattidae	Periplaneta	americana	Blattabacterium	Prokaryota	Blattabacterium_of_Blatta_orientalis		intra	yes	cosegragation			detritus/leaves/meat/insects	detritus/leaves/meat/insects	yes	yes	no	yes			Bell et al 2007 Grimaldi and Engel 2005	Bell et al 2007 Grimaldi and Engel 2005	Arab et al 2020	Lo et al 2007
Blattodea	Blattidae	Eurycotis	decipiens	Blattabacterium	Prokaryota	Blattabacterium_of_Blatta_orientalis		intra	yes	cosegragation			detritus/leaves/meat/insects	detritus/leaves/meat/insects	yes	yes	no	yes			Bell et al 2007 Grimaldi and Engel 2005	Bell et al 2007 Grimaldi and Engel 2005	Arab et al 2020
Blattodea	Blattidae	Shelfordella	lateralis	Blattabacterium	Prokaryota	Blattabacterium_of_Blatta_orientalis		intra	yes	cosegragation			detritus/leaves/meat/insects	detritus/leaves/meat/insects	yes	yes	no	yes			Bell et al 2007 Grimaldi and Engel 2005	Bell et al 2007 Grimaldi and Engel 2005	Arab et al 2020
Blattodea	Blattidae	Protagonista	lugubris	Blattabacterium	Prokaryota	Blattabacterium_of_Blatta_orientalis		intra	yes	cosegragation			detritus/leaves/meat/insects	detritus/leaves/meat/insects	yes	yes	no	yes			Bell et al 2007 Grimaldi and Engel 2005	Bell et al 2007 Grimaldi and Engel 2005	Arab et al 2020
Blattodea	Blattidae	Deropeltis	paulinoi	Blattabacterium	Prokaryota	Blattabacterium_of_Blatta_orientalis		intra	yes	cosegragation			detritus/leaves/meat/insects	detritus/leaves/meat/insects	yes	yes	no	yes			Bell et al 2007 Grimaldi and Engel 2005	Bell et al 2007 Grimaldi and Engel 2005	Arab et al 2020
Blattodea	Blattidae	Cosmozosteria	sp	Blattabacterium	Prokaryota	Blattabacterium_of_Blatta_orientalis		intra	yes	cosegragation			detritus/leaves/meat/insects	detritus/leaves/meat/insects	yes	yes	no	yes			Bell et al 2007 Grimaldi and Engel 2005	Bell et al 2007 Grimaldi and Engel 2005	Arab et al 2020
Blattodea	Blattidae	Melanozosteria	sp	Blattabacterium	Prokaryota	Blattabacterium_of_Blatta_orientalis		intra	yes	cosegragation			detritus/leaves/meat/insects	detritus/leaves/meat/insects	yes	yes	no	yes			Bell et al 2007 Grimaldi and Engel 2005	Bell et al 2007 Grimaldi and Engel 2005	Arab et al 2020
Blattodea	Blattidae	Methana	sp	Blattabacterium	Prokaryota	Blattabacterium_of_Blatta_orientalis		intra	yes	cosegragation			detritus/leaves/meat/insects	detritus/leaves/meat/insects	yes	yes	no	yes			Bell et al 2007 Grimaldi and Engel 2005	Bell et al 2007 Grimaldi and Engel 2005	Arab et al 2020
Blattodea	Blattidae	Platyzosteria	sp	Blattabacterium	Prokaryota	Blattabacterium_of_Blatta_orientalis		intra	yes	cosegragation			detritus/leaves/meat/insects	detritus/leaves/meat/insects	yes	yes	no	yes			Bell et al 2007 Grimaldi and Engel 2005	Bell et al 2007 Grimaldi and Engel 2005	Arab et al 2020
Blattodea	Corydiidae	Therea	regularis	Blattabacterium	Prokaryota	Blattabacterium_of_Polyphaga_aegyptiaca		intra	yes	cosegragation			detritus	detritus	yes	yes	no	yes			Grimaldi and Engel 2005	Grimaldi and Engel 2005	Arab et al 2020
Blattodea	Corydiidae	Eupolyphaga	sinensis	Blattabacterium	Prokaryota	Blattabacterium_of_Polyphaga_aegyptiaca		intra	yes	cosegragation			detritus	detritus	yes	yes	no	yes			Grimaldi and Engel 2005	Grimaldi and Engel 2005	Arab et al 2020
Blattodea	Cryptocercidae	Cryptocercus	hirtus	Blattabacterium	Prokaryota	Blattabacterium_of_Cryptocercus_punctulatus		intra	yes	cosegragation	wood	wood			yes	yes	no	yes	Clark and Kambhampati 2003	Clark and Kambhampati 2003			Arab et al 2020
Blattodea	Cryptocercidae	Cryptocercus	punctulatus	Blattabacterium	Prokaryota	Blattabacterium_of_Cryptocercus_punctulatus		intra	yes	cosegragation	wood	wood			yes	yes	no	yes	Clark and Kambhampati 2003	Clark and Kambhampati 2003			Arab et al 2020
Blattodea	Ectobiidae	Blattella	germanica	Blattabacterium	Prokaryota	Blattabacterium_of_Blattella_germanica		intra	yes	cosegragation	insects/dung	detritus/leaves/meat/insects	detritus/leaves/meat/insects	detritus/leaves/meat/insects	yes	yes	no	yes	Eliyahu et al 2009 Nalepa et al 2001	Rivault and Cloarec 1991	Bell et al 2007 Grimaldi and Engel 2005	Bell et al 2007 Grimaldi and Engel 2005	Arab et al 2020	Buchner 1965
Blattodea	Ectobiidae	Parcoblatta	virginica	Blattabacterium	Prokaryota	Blattabacterium_of_Blattella_germanica		intra	yes	cosegragation	fungi/detritus/nectar	fungi/detritus/nectar	detritus/leaves/meat/insects	detritus/leaves/meat/insects	yes	yes	no	yes	Bell et al 2007	Bell et al 2007	Bell et al 2007 Grimaldi and Engel 2005	Bell et al 2007 Grimaldi and Engel 2005	Arab et al 2020
Blattodea	Ectobiidae	Euphyllodromia	sp	Blattabacterium	Prokaryota	Blattabacterium_of_Blattella_germanica		intra	yes	cosegragation		detritus/leaves	detritus/leaves/meat/insects	detritus/leaves/meat/insects	yes	yes	no	yes		Bell et al 2007	Bell et al 2007 Grimaldi and Engel 2005	Bell et al 2007 Grimaldi and Engel 2005	Arab et al 2020
Blattodea	Ectobiidae	Ectobius	sp	Blattabacterium	Prokaryota	Blattabacterium_of_Blattella_germanica		intra	yes	cosegragation		flowers/leaves	detritus/leaves/meat/insects	detritus/leaves/meat/insects	yes	yes	no	yes		Clements et al 2013 Bell et al 2007	Bell et al 2007 Grimaldi and Engel 2005	Bell et al 2007 Grimaldi and Engel 2005	Arab et al 2020
Blattodea	Ectobiidae	Megaloblatta	sp	Blattabacterium	Prokaryota	Blattabacterium_of_Blattella_germanica		intra	yes	cosegragation	wood/fungi		detritus/leaves/meat/insects	detritus/leaves/meat/insects	yes	yes	no	yes	Bell et al 2007		Bell et al 2007 Grimaldi and Engel 2005	Bell et al 2007 Grimaldi and Engel 2005	Arab et al 2020
Blattodea	Ectobiidae	Allacta	australiensis	Blattabacterium	Prokaryota	Blattabacterium_of_Blattella_germanica		intra	yes	cosegragation			detritus/leaves/meat/insects	detritus/leaves/meat/insects	yes	yes	no	yes			Bell et al 2007 Grimaldi and Engel 2005	Bell et al 2007 Grimaldi and Engel 2005	Arab et al 2020
Blattodea	Ectobiidae	Paratemnopteryx	couloniana	Blattabacterium	Prokaryota	Blattabacterium_of_Blattella_germanica		intra	yes	cosegragation			detritus/leaves/meat/insects	detritus/leaves/meat/insects	yes	yes	no	yes			Bell et al 2007 Grimaldi and Engel 2005	Bell et al 2007 Grimaldi and Engel 2005	Arab et al 2020
Blattodea	Ectobiidae	Ischnoptera	deropeltiformis	Blattabacterium	Prokaryota	Blattabacterium_of_Blattella_germanica		intra	yes	cosegragation			detritus/leaves/meat/insects	detritus/leaves/meat/insects	yes	yes	no	yes			Bell et al 2007 Grimaldi and Engel 2005	Bell et al 2007 Grimaldi and Engel 2005	Arab et al 2020
Blattodea	Ectobiidae	Ectoneura	hanitschi	Blattabacterium	Prokaryota	Blattabacterium_of_Blattella_germanica		intra	yes	cosegragation			detritus/leaves/meat/insects	detritus/leaves/meat/insects	yes	yes	no	yes			Bell et al 2007 Grimaldi and Engel 2005	Bell et al 2007 Grimaldi and Engel 2005	Arab et al 2020
Blattodea	Ectobiidae	Beybienkoa	kurandanensis	Blattabacterium	Prokaryota	Blattabacterium_of_Blattella_germanica		intra	yes	cosegragation			detritus/leaves/meat/insects	detritus/leaves/meat/insects	yes	yes	no	yes			Bell et al 2007 Grimaldi and Engel 2005	Bell et al 2007 Grimaldi and Engel 2005	Arab et al 2020
Blattodea	Ectobiidae	Anallacta	methanoides	Blattabacterium	Prokaryota	Blattabacterium_of_Blattella_germanica		intra	yes	cosegragation			detritus/leaves/meat/insects	detritus/leaves/meat/insects	yes	yes	no	yes			Bell et al 2007 Grimaldi and Engel 2005	Bell et al 2007 Grimaldi and Engel 2005	Arab et al 2020
Blattodea	Ectobiidae	Carbrunneria	paramaxi	Blattabacterium	Prokaryota	Blattabacterium_of_Blattella_germanica		intra	yes	cosegragation			detritus/leaves/meat/insects	detritus/leaves/meat/insects	yes	yes	no	yes			Bell et al 2007 Grimaldi and Engel 2005	Bell et al 2007 Grimaldi and Engel 2005	Arab et al 2020
Blattodea	Ectobiidae	Amazonina	sp	Blattabacterium	Prokaryota	Blattabacterium_of_Blattella_germanica		intra	yes	cosegragation			detritus/leaves/meat/insects	detritus/leaves/meat/insects	yes	yes	no	yes			Bell et al 2007 Grimaldi and Engel 2005	Bell et al 2007 Grimaldi and Engel 2005	Arab et al 2020
Blattodea	Ectobiidae	Balta	sp	Blattabacterium	Prokaryota	Blattabacterium_of_Blattella_germanica		intra	yes	cosegragation			detritus/leaves/meat/insects	detritus/leaves/meat/insects	yes	yes	no	yes			Bell et al 2007 Grimaldi and Engel 2005	Bell et al 2007 Grimaldi and Engel 2005	Arab et al 2020
Blattodea	Ectobiidae	Chorisoserrata	sp	Blattabacterium	Prokaryota	Blattabacterium_of_Blattella_germanica		intra	yes	cosegragation			detritus/leaves/meat/insects	detritus/leaves/meat/insects	yes	yes	no	yes			Bell et al 2007 Grimaldi and Engel 2005	Bell et al 2007 Grimaldi and Engel 2005	Arab et al 2020
Blattodea	Ectobiidae	Phyllodromica	sp	Blattabacterium	Prokaryota	Blattabacterium_of_Blattella_germanica		intra	yes	cosegragation			detritus/leaves/meat/insects	detritus/leaves/meat/insects	yes	yes	no	yes			Bell et al 2007 Grimaldi and Engel 2005	Bell et al 2007 Grimaldi and Engel 2005	Arab et al 2020
Blattodea	Kalotermitidae			Bacteria Protists												no	no	no					Abe et al 2000 Rahman et al 2015 Berlanga et al 2007
Blattodea	Lamproblattidae	Lamproblatta sp.		Blattabacterium	Prokaryota			intra	yes	cosegragation			detritus/leaves/meat/insects	detritus/leaves/meat/insects	yes	yes	no	no			Bell et al 2007 Grimaldi and Engel 2005	Bell et al 2007 Grimaldi and Engel 2005	Arab et al 2020
Blattodea	Mastotermitidae			Bacteria Protists												no	no	no					Abe et al 2000 Rahman et al 2015
Blattodea	Mastotermitidae	Mastotermes	darwiniensis	Blattabacterium	Prokaryota	Blattabacterium_of_Mastotermes_darwiniensis		intra	yes	cosegragation	trophallaxis	wood/detritus/leaves/meat/insects			yes	yes	yes	no	Nalepa and Jones 1991	Sabree et al 2012 Hill 1942			Arab et al 2020
Blattodea	Nocticolidae	Nocticola	australiensis	none known					none known		detritus		detritus		no	yes	no	no	Roth 1988 from Footit		Footit and Alder 2017	Footit and Alder 2017	Lo et al 2007	Lo et al 2007	Diet not well known, based on Footit and Alder 2017
Blattodea	Nocticolidae	Nocticola	sp	none known					none known				detritus		no	yes	no	no			Footit and Alder 2017	Footit and Alder 2017	Lo et al 2007	Lo et al 2007	Diet not well known, based on Footit and Alder 2017
Blattodea	Nocticolidae	Nocticola	sp	none known					none known				detritus		no	yes	no	no			Footit and Alder 2017	Footit and Alder 2017	Lo et al 2007	Lo et al 2007	Diet not well known, based on Footit and Alder 2017
Blattodea	Rhinotermitidae	Coptotermes	lacteus	Bacteria	Prokaryota & Eukaryota			extra	no (gut localised symbiont)				trophallaxis	wood		no	no	no			Abe et al 2000	Abe et al 2000	Rahman et al 2015	Rahman et al 2015
Blattodea	Rhinotermitidae	Reticulitermes	flavipes	Bacteria Protists	Prokaryota & Eukaryota			extra	no (gut localised symbiont)	fitness reduction			trophallaxis	wood	yes	yes	no	no			Abe et al 2000	Abe et al 2000	Cleveland 1924	Cleveland 1924
Blattodea	Termitidae	Nasutitermes	exitiosus	Spirochaetes sp.	Prokaryota	Spirochaete_symbiont_of_Macrotermes_michaelseni		extra	no (gut localised symbiont)	fitness reduction			trophallaxis	wood/leaves/detritus	yes	yes	yes	yes			Abe et al 2000	Abe et al 2000	Abe et al 2000 Eutick et al 1978
Blattodea	Tryonicidae	Tryonicus	parvus	Blattabacterium	Prokaryota			intra	yes	cosegragation			detritus/leaves/meat/insects	detritus/leaves/meat/insects	yes	yes	no	no			Bell et al 2007 Grimaldi and Engel 2005	Bell et al 2007 Grimaldi and Engel 2005	Arab et al 2020
Coleoptera	Anobiidae	Stegobium	paniceum	Symbiotaphrina kochii	Eukaryota			intra	yes				wood/seeds/leaves (galls)	wood/seeds/leaves (galls)	yes	yes	no	no			Arnett et al 2010 Krenn et al 2005	Arnett et al 2010 Krenn et al 2005	Pant and Fraenkel 1950 Breitsprecher 1928 (Buchner 1965)	Breitsprecher 1928 (Buchner 1965)
Coleoptera	Anobiidae	Lasioderma	serricorne	Symbiotaphrina kochii	Eukaryota			intra	yes				wood/seeds/leaves (galls)	wood/seeds/leaves (galls)	yes	yes	no	no			Arnett et al 2010 Krenn et al 2005	Arnett et al 2010 Krenn et al 2005	Ermisch 1960 (Buchner 1965)	Pant and Fraenkel 1954
Coleoptera	Bostrichidae	Scobicia	chevrieri	Bacteria	Prokaryota			intra	yes				wood	wood	yes	yes	no	no			Arnett et al 2010 Krenn et al 2005	Arnett et al 2010 Krenn et al 2005	Buchner 1954 (Buchner 1965)	Buchner 1954 (Buchner 1965)
Coleoptera	Bostrichidae	Apate	degener	Bacteria	Prokaryota			intra	yes				wood	wood	yes	yes	no	no			Arnett et al 2010 Krenn et al 2005	Arnett et al 2010 Krenn et al 2005	Buchner 1954 (Buchner 1965)	Buchner 1954 (Buchner 1965)
Coleoptera	Bostrichidae	Apate	monachus	Bacteria	Prokaryota			intra	yes				wood	wood	yes	yes	no	no			Arnett et al 2010 Krenn et al 2005	Arnett et al 2010 Krenn et al 2005	Buchner 1954 (Buchner 1965)	Buchner 1954 (Buchner 1965)
Coleoptera	Bostrichidae	Sinoxylon	sexdentatus	Bacteria	Prokaryota			intra	yes				wood	wood	yes	yes	no	no			Arnett et al 2010 Krenn et al 2005	Arnett et al 2010 Krenn et al 2005	Buchner 1954 (Buchner 1965)	Buchner 1954 (Buchner 1965)
Coleoptera	Bostrichidae	Prostephanus	trunctatus	Bacteria	Prokaryota			intra	yes		wood	wood/seeds	wood	wood	yes	yes	no	no	Liu et al 2008	Liu et al 2008	Arnett et al 2010 Krenn et al 2005	Arnett et al 2010 Krenn et al 2005	Kleespies et al 2001	Kleespies et al 2001
Coleoptera	Bostrichidae	Lyctus	linearis	Bacteria	Prokaryota			intra	yes				wood	wood	yes	yes	no	no			Arnett et al 2010 Krenn et al 2005	Arnett et al 2010 Krenn et al 2005	Koch 1936 (Buchner 1965)	Koch 1936 (Buchner 1965)
Coleoptera	Bostrichidae	Rhyzopertha	dominica	Bacteria	Prokaryota			intra	yes		wood	wood/seeds	wood	wood	yes	yes	no	no	Liu et al 2008	Liu et al 2008	Arnett et al 2010 Krenn et al 2005	Arnett et al 2010 Krenn et al 2005	Okude et al 2017	Okude et al 2017
Coleoptera	Buprestidae															no	no	no					Buchner 1965		Symbiosis unresolved (Buchner 1965)
Coleoptera	Cerambycidae	Periboeum	pubescens	Bacteria	Prokaryota	Endosymbiont_of_unidentified_Cerambycidae_mycetome		intra	yes		wood		wood	wood/leaves/pollen/seeds	yes	yes	yes	yes	Berkov 1999		Arnett et al 2010 Krenn et al 2005	Arnett et al 2010 Krenn et al 2005	Calderon and Berkov 2012	Calderon and Berkov 2012
Coleoptera	Cerambycidae	Xylergates	pulcher	Bacteria	Prokaryota	Endosymbiont_of_unidentified_Cerambycidae_mycetome		intra	yes		wood		wood	wood/leaves/pollen/seeds	yes	yes	yes	yes	Berkov 1999		Arnett et al 2010 Krenn et al 2005	Arnett et al 2010 Krenn et al 2005	Calderon and Berkov 2012	Calderon and Berkov 2012
Coleoptera	Cerambycidae	Oxymirus	cursor	Fungi	Eukaryota			intra	yes		wood	flowers	wood	wood/leaves/pollen/seeds	yes	yes	no	no	Berkov 1999	Chinery 2012	Arnett et al 2010 Krenn et al 2005	Arnett et al 2010 Krenn et al 2005	Buchner 1928 (Buchner 1965) 1930	Buchner 1928 (Buchner 1965) 1930
Coleoptera	Cerambycidae	Leptura	rubra	Fungi	Eukaryota			intra	yes		wood	nectar/pollen	wood	wood/leaves/pollen/seeds	yes	yes	no	no	Berkov 1999	Duff 2006	Arnett et al 2010 Krenn et al 2005	Arnett et al 2010 Krenn et al 2005	Buchner 1965	Buchner 1965
Coleoptera	Cerambycidae	Spondylis	buprestoides	Fungi	Eukaryota			intra	yes		wood		wood	wood/leaves/pollen/seeds	yes	yes	no	no	Berkov 1999		Arnett et al 2010 Krenn et al 2005	Arnett et al 2010 Krenn et al 2005	Buchner 1965	Buchner 1965
Coleoptera	Cerambycidae	Harpium	mordizx	Fungi	Eukaryota			intra	yes		wood		wood	wood/leaves/pollen/seeds	yes	yes	no	no	Berkov 1999		Arnett et al 2010 Krenn et al 2005	Arnett et al 2010 Krenn et al 2005	Buchner 1965	Buchner 1965
Coleoptera	Cerambycidae	Harpium	sycophanta	Fungi	Eukaryota			intra	yes		wood		wood	wood/leaves/pollen/seeds	yes	yes	no	no	Berkov 1999		Arnett et al 2010 Krenn et al 2005	Arnett et al 2010 Krenn et al 2005	Buchner 1965	Buchner 1965
Coleoptera	Cerambycidae	Criocephalus	sp	Fungi	Eukaryota			intra	yes		wood		wood	wood/leaves/pollen/seeds	yes	yes	no	no	Berkov 1999		Arnett et al 2010 Krenn et al 2005	Arnett et al 2010 Krenn et al 2005	Schoman 1937 (Buchner 1965)	Riba 1977 Schoman 1937 (Buchner 1965)
Coleoptera	Cerambycidae	Asemum	sp	Fungi	Eukaryota			intra	yes		wood		wood	wood/leaves/pollen/seeds	yes	yes	no	no	Berkov 1999		Arnett et al 2010 Krenn et al 2005	Arnett et al 2010 Krenn et al 2005	Schoman 1937 (Buchner 1965)	Schoman 1937 (Buchner 1965)
Coleoptera	Cerambycidae	Palame	anceps	none known					none known	not ubiquitous	wood		wood	wood/leaves/pollen/seeds	no	yes	no	no	Berkov 1999		Arnett et al 2010 Krenn et al 2005	Arnett et al 2010 Krenn et al 2005	Calderon and Berkov 2012	Calderon and Berkov 2012
Coleoptera	Cerambycidae	Palame	crassimana	none known					none known	not ubiquitous	wood		wood	wood/leaves/pollen/seeds	no	yes	no	no	Berkov 1999		Arnett et al 2010 Krenn et al 2005	Arnett et al 2010 Krenn et al 2005	Calderon and Berkov 2012	Calderon and Berkov 2012
Coleoptera	Cerambycidae	Palame	mimetica	none known					none known	not ubiquitous	wood		wood	wood/leaves/pollen/seeds	no	yes	no	no	Berkov 1999		Arnett et al 2010 Krenn et al 2005	Arnett et al 2010 Krenn et al 2005	Calderon and Berkov 2012	Calderon and Berkov 2012
Coleoptera	Chrysomelidae	Cassida	vibex	Bacteria	Prokaryota			intra	yes			leaves	phloem/leaves	leaves	yes	yes	no	no		Bienkowski 2009	Arnett et al 2010 Bienkowski et al 2004	Arnett et al 2010	Crowson 1981 Stammer 1936	Stammer 1936
Coleoptera	Chrysomelidae	Cassida	viridis	Bacteria	Prokaryota			intra	yes			leaves	phloem/leaves	leaves	yes	yes	no	no		Bienkowski 2009	Arnett et al 2010 Bienkowski et al 2004	Arnett et al 2010	Crowson 1981 Stammer 1936	Stammer 1936
Coleoptera	Chrysomelidae	Bromius	obscurus	Bacteria	Prokaryota			intra	yes		phloem	leaves	phloem/leaves	leaves	yes	yes	no	no	Buchner 1965	Buchner 1965	Arnett et al 2010 Bienkowski et al 2004	Arnett et al 2010	Crowson 1981 Stammer 1936	Stammer 1936
Coleoptera	Chrysomelidae	Cassida	nobilis	Bacteria	Prokaryota			intra	yes				phloem/leaves	leaves	yes	yes	no	no			Arnett et al 2010 Bienkowski et al 2004	Arnett et al 2010	Crowson 1981 Stammer 1936	Stammer 1936
Coleoptera	Chrysomelidae	Cassida	hemisphaerica	Bacteria	Prokaryota			intra	yes		leaves	leaves	phloem/leaves	leaves	yes	yes	no	no	Maw 1976	Bienkowski 2009	Arnett et al 2010 Bienkowski et al 2004	Arnett et al 2010	Stammer 1936	Stammer 1936
Coleoptera	Chrysomelidae	Cassida	rubiginosa	Bacteria (Candidatus Stammera)	Prokaryota			intra	yes		leaves	leaves	phloem/leaves	leaves	yes	yes	no	no	Majka and Lesage 2008	Majka and Lesage 2008	Arnett et al 2010 Bienkowski et al 2004	Arnett et al 2010	Crowson 1981 Crowson 1981 Stammer 1936 Salem et al 2017	Stammer 1936 Salem et al 2017
Coleoptera	Chrysomelidae	Donacia	semicuprea	Candidatus Macropleicola	Prokaryota			intra	no (ceca and malphigian tubes localised symbiont)	cosegragation	phloem	leaves	phloem/leaves	leaves	yes	yes	no	no	Bienkowski et al 2004	Bienkowski 2009	Arnett et al 2010 Bienkowski et al 2004	Arnett et al 2010	Stammer 1935	Buchner 1965
Coleoptera	Chrysomelidae	Donacia	cinerea	Candidatus Macropleicola	Prokaryota			intra	no (ceca and malphigian tubes localised symbiont)	cosegragation	phloem	leaves	phloem/leaves	leaves	yes	yes	no	no	Bienkowski et al 2004	Bienkowski 2009	Arnett et al 2010 Bienkowski et al 2004	Arnett et al 2010	Stammer 1935
Coleoptera	Chrysomelidae	Donacia	clavipes	Candidatus Macropleicola	Prokaryota			intra	no (ceca and malphigian tubes localised symbiont)	cosegragation	phloem	leaves	phloem/leaves	leaves	yes	yes	no	no	Bienkowski et al 2004	Bienkowski 2009	Arnett et al 2010 Bienkowski et al 2004	Arnett et al 2010	Stammer 1935
Coleoptera	Chrysomelidae	Donacia	crassipes	Candidatus Macropleicola	Prokaryota			intra	no (ceca and malphigian tubes localised symbiont)	cosegragation	phloem	leaves	phloem/leaves	leaves	yes	yes	no	no	Bienkowski et al 2004	Bienkowski 2009	Arnett et al 2010 Bienkowski et al 2004	Arnett et al 2010	Stammer 1935
Coleoptera	Chrysomelidae	Donacia	dentata	Candidatus Macropleicola	Prokaryota			intra	no (ceca and malphigian tubes localised symbiont)	cosegragation	phloem	leaves	phloem/leaves	leaves	yes	yes	no	no	Bienkowski et al 2004	Bienkowski 2009	Arnett et al 2010 Bienkowski et al 2004	Arnett et al 2010	Stammer 1935
Coleoptera	Chrysomelidae	Donacia	marginata	Candidatus Macropleicola	Prokaryota			intra	no (ceca and malphigian tubes localised symbiont)	cosegragation	phloem	leaves	phloem/leaves	leaves	yes	yes	no	no	Bienkowski et al 2004	Bienkowski 2009	Arnett et al 2010 Bienkowski et al 2004	Arnett et al 2010	Stammer 1935
Coleoptera	Chrysomelidae	Donacia	sparaganii	Candidatus Macropleicola	Prokaryota			intra	no (ceca and malphigian tubes localised symbiont)	cosegragation	phloem	leaves	phloem/leaves	leaves	yes	yes	no	no	Bienkowski et al 2004	Bienkowski 2009	Arnett et al 2010 Bienkowski et al 2004	Arnett et al 2010	Stammer 1935
Coleoptera	Chrysomelidae	Donacia	versicolorea	Candidatus Macropleicola	Prokaryota			intra	no (ceca and malphigian tubes localised symbiont)	cosegragation	phloem	leaves	phloem/leaves	leaves	yes	yes	no	no	Bienkowski et al 2004	Bienkowski 2009	Arnett et al 2010 Bienkowski et al 2004	Arnett et al 2010	Stammer 1935
Coleoptera	Chrysomelidae	Donacia	vulgaris	Candidatus Macropleicola	Prokaryota			intra	no (ceca and malphigian tubes localised symbiont)	cosegragation	phloem	leaves	phloem/leaves	leaves	yes	yes	no	no	Bienkowski et al 2004	Bienkowski 2009	Arnett et al 2010 Bienkowski et al 2004	Arnett et al 2010	Stammer 1935
Coleoptera	Chrysomelidae	Donacia	bicolor	Candidatus Macropleicola	Prokaryota			intra	no (ceca and malphigian tubes localised symbiont)	cosegragation	phloem	leaves	phloem/leaves	leaves	yes	yes	no	no	Bienkowski et al 2004	Bienkowski 2009	Arnett et al 2010 Bienkowski et al 2004	Arnett et al 2010	Stammer 1935
Coleoptera	Chrysomelidae	Plateumaris	flavipes	Candidatus Macropleicola	Prokaryota			intra	no (ceca and malphigian tubes localised symbiont)	cosegragation	phloem	leaves	phloem/leaves	leaves	yes	yes	no	no	Bienkowski et al 2004	Bienkowski et al 2004	Arnett et al 2010 Bienkowski et al 2004	Arnett et al 2010	Stammer 1935
Coleoptera	Chrysomelidae	Plateumaris	frosti	Candidatus Macropleicola	Prokaryota			intra	no (ceca and malphigian tubes localised symbiont)	cosegragation	phloem	leaves	phloem/leaves	leaves	yes	yes	no	no	Bienkowski et al 2004	Bienkowski et al 2004	Arnett et al 2010 Bienkowski et al 2004	Arnett et al 2010	Stammer 1935
Coleoptera	Chrysomelidae	Plateumaris	fulvipes	Candidatus Macropleicola	Prokaryota			intra	no (ceca and malphigian tubes localised symbiont)	cosegragation	phloem	leaves	phloem/leaves	leaves	yes	yes	no	no	Bienkowski et al 2004	Bienkowski et al 2004	Arnett et al 2010 Bienkowski et al 2004	Arnett et al 2010	Stammer 1935
Coleoptera	Chrysomelidae	Macroplea	pubipennis	Candidatus Macropleicola	Prokaryota			intra	no (ceca and malphigian tubes localised symbiont)	cosegragation	phloem	leaves	phloem/leaves	leaves	yes	yes	no	no	Kolch and Kubiak 2011	Kolch and Kubiak 2011	Arnett et al 2010 Bienkowski et al 2004	Arnett et al 2010	Stammer 1935
Coleoptera	Chrysomelidae	Donacia	impressa	Candidatus Macropleicola	Prokaryota			intra	no (ceca and malphigian tubes localised symbiont)	cosegragation	phloem		phloem/leaves	leaves	yes	yes	no	no	Bienkowski et al 2004		Arnett et al 2010 Bienkowski et al 2004	Arnett et al 2010	Stammer 1935
Coleoptera	Chrysomelidae	Neohaemonia	melscheimeri	Candidatus Macropleicola	Prokaryota			intra	no (ceca and malphigian tubes localised symbiont)	cosegragation	phloem		phloem/leaves	leaves	yes	yes	no	no	Bienkowski et al 2004		Arnett et al 2010 Bienkowski et al 2004	Arnett et al 2010	Stammer 1935
Coleoptera	Chrysomelidae	Plateumaris	metallica	Candidatus Macropleicola	Prokaryota			intra	no (ceca and malphigian tubes localised symbiont)	cosegragation	phloem		phloem/leaves	leaves	yes	yes	no	no	Bienkowski et al 2004		Arnett et al 2010 Bienkowski et al 2004	Arnett et al 2010	Stammer 1935
Coleoptera	Chrysomelidae	Neohaemonia	minnesotensis	Candidatus Macropleicola	Prokaryota			intra	no (ceca and malphigian tubes localised symbiont)	cosegragation	phloem		phloem/leaves	leaves	yes	yes	no	no	Bienkowski et al 2004		Arnett et al 2010 Bienkowski et al 2004	Arnett et al 2010	Stammer 1935
Coleoptera	Chrysomelidae	Neohaemonia	nigricornis	Candidatus Macropleicola	Prokaryota			intra	no (ceca and malphigian tubes localised symbiont)	cosegragation	phloem		phloem/leaves	leaves	yes	yes	no	no	Bienkowski et al 2004		Arnett et al 2010 Bienkowski et al 2004	Arnett et al 2010	Stammer 1935
Coleoptera	Chrysomelidae	Plateumaris	nitida	Candidatus Macropleicola	Prokaryota			intra	no (ceca and malphigian tubes localised symbiont)	cosegragation	phloem		phloem/leaves	leaves	yes	yes	no	no	Bienkowski et al 2004		Arnett et al 2010 Bienkowski et al 2004	Arnett et al 2010	Stammer 1935
Coleoptera	Chrysomelidae	Plateumaris	pursilla	Candidatus Macropleicola	Prokaryota			intra	no (ceca and malphigian tubes localised symbiont)	cosegragation	phloem		phloem/leaves	leaves	yes	yes	no	no	Bienkowski et al 2004		Arnett et al 2010 Bienkowski et al 2004	Arnett et al 2010	Stammer 1935
Coleoptera	Chrysomelidae	Plateumaris	rustica	Candidatus Macropleicola	Prokaryota			intra	no (ceca and malphigian tubes localised symbiont)	cosegragation	phloem		phloem/leaves	leaves	yes	yes	no	no	Bienkowski et al 2004		Arnett et al 2010 Bienkowski et al 2004	Arnett et al 2010	Stammer 1935
Coleoptera	Chrysomelidae	Plateumaris	sericea	Candidatus Macropleicola	Prokaryota			intra	no (ceca and malphigian tubes localised symbiont)	cosegragation	phloem		phloem/leaves	leaves	yes	yes	no	no	Bienkowski et al 2004		Arnett et al 2010 Bienkowski et al 2004	Arnett et al 2010	Stammer 1935
Coleoptera	Chrysomelidae	Plateumaris	shoemakeri	Candidatus Macropleicola	Prokaryota			intra	no (ceca and malphigian tubes localised symbiont)	cosegragation	phloem		phloem/leaves	leaves	yes	yes	no	no	Bienkowski et al 2004		Arnett et al 2010 Bienkowski et al 2004	Arnett et al 2010	Stammer 1935
Coleoptera	Chrysomelidae	Donacia	simplex	Candidatus Macropleicola	Prokaryota			intra	no (ceca and malphigian tubes localised symbiont)	cosegragation	phloem		phloem/leaves	leaves	yes	yes	no	no	Bienkowski et al 2004		Arnett et al 2010 Bienkowski et al 2004	Arnett et al 2010	Stammer 1935
Coleoptera	Chrysomelidae	Donacia	subtilis	Candidatus Macropleicola	Prokaryota			intra	no (ceca and malphigian tubes localised symbiont)	cosegragation	phloem		phloem/leaves	leaves	yes	yes	no	no	Bienkowski et al 2004		Arnett et al 2010 Bienkowski et al 2004	Arnett et al 2010	Stammer 1935
Coleoptera	Chrysomelidae	Donacia	tomentosa	Candidatus Macropleicola	Prokaryota			intra	no (ceca and malphigian tubes localised symbiont)	cosegragation	phloem		phloem/leaves	leaves	yes	yes	no	no	Bienkowski et al 2004		Arnett et al 2010 Bienkowski et al 2004	Arnett et al 2010	Stammer 1935
Coleoptera	Chrysomelidae	Donacia	caerulea	Candidatus Macropleicola	Prokaryota			intra	no (ceca and malphigian tubes localised symbiont)	cosegragation			phloem/leaves	leaves	yes	yes	no	no			Arnett et al 2010 Bienkowski et al 2004	Arnett et al 2010	Stammer 1935
Coleoptera	Chrysomelidae	Donacia	cincticornis	Candidatus Macropleicola	Prokaryota			intra	no (ceca and malphigian tubes localised symbiont)	cosegragation			phloem/leaves	leaves	yes	yes	no	no			Arnett et al 2010 Bienkowski et al 2004	Arnett et al 2010	Stammer 1935
Coleoptera	Chrysomelidae	Donacia	confluenta	Candidatus Macropleicola	Prokaryota			intra	no (ceca and malphigian tubes localised symbiont)	cosegragation			phloem/leaves	leaves	yes	yes	no	no			Arnett et al 2010 Bienkowski et al 2004	Arnett et al 2010	Stammer 1935
Coleoptera	Chrysomelidae	Donacia	distincta	Candidatus Macropleicola	Prokaryota			intra	no (ceca and malphigian tubes localised symbiont)	cosegragation			phloem/leaves	leaves	yes	yes	no	no			Arnett et al 2010 Bienkowski et al 2004	Arnett et al 2010	Stammer 1935
Coleoptera	Chrysomelidae	Donacia	fulgens	Candidatus Macropleicola	Prokaryota			intra	no (ceca and malphigian tubes localised symbiont)	cosegragation			phloem/leaves	leaves	yes	yes	no	no			Arnett et al 2010 Bienkowski et al 2004	Arnett et al 2010	Stammer 1935
Coleoptera	Chrysomelidae	Donacia	hirticollis	Candidatus Macropleicola	Prokaryota			intra	no (ceca and malphigian tubes localised symbiont)	cosegragation			phloem/leaves	leaves	yes	yes	no	no			Arnett et al 2010 Bienkowski et al 2004	Arnett et al 2010	Stammer 1935
Coleoptera	Chrysomelidae	Donacia	palmata	Candidatus Macropleicola	Prokaryota			intra	no (ceca and malphigian tubes localised symbiont)	cosegragation			phloem/leaves	leaves	yes	yes	no	no			Arnett et al 2010 Bienkowski et al 2004	Arnett et al 2010	Stammer 1935
Coleoptera	Chrysomelidae	Donacia	piscatrix	Candidatus Macropleicola	Prokaryota			intra	no (ceca and malphigian tubes localised symbiont)	cosegragation			phloem/leaves	leaves	yes	yes	no	no			Arnett et al 2010 Bienkowski et al 2004	Arnett et al 2010	Stammer 1935
Coleoptera	Chrysomelidae	Donacia	porosicollis	Candidatus Macropleicola	Prokaryota			intra	no (ceca and malphigian tubes localised symbiont)	cosegragation			phloem/leaves	leaves	yes	yes	no	no			Arnett et al 2010 Bienkowski et al 2004	Arnett et al 2010	Stammer 1935
Coleoptera	Chrysomelidae	Donacia	proxima	Candidatus Macropleicola	Prokaryota			intra	no (ceca and malphigian tubes localised symbiont)	cosegragation			phloem/leaves	leaves	yes	yes	no	no			Arnett et al 2010 Bienkowski et al 2004	Arnett et al 2010	Stammer 1935
Coleoptera	Chrysomelidae	Donacia	thalassina	Sodalis-like symbiont	Prokaryota			intra	no (ceca and malphigian tubes localised symbiont)	cosegragation			phloem/leaves	leaves	yes	yes	no	no			Arnett et al 2010 Bienkowski et al 2004	Arnett et al 2010	Stammer 1935
Coleoptera	Chrysomelidae	Macroplea	appendiculata	Candidatus Macropleicola appendiculatae	Prokaryota			intra	no (ceca and malphigian tubes localised symbiont)	cosegragation	phloem	leaves	phloem/leaves	leaves	yes	yes	no	no	Kolch and Kubiak 2011	Kolch and Kubiak 2011	Arnett et al 2010 Bienkowski et al 2004	Arnett et al 2010	Stammer 1935	Kölsch et al 2009
Coleoptera	Chrysomelidae	Macroplea	mutica	Candidatus Macropleicola muticae	Prokaryota	Candidatus_Macropleicola_muticae		intra	no (ceca and malphigian tubes localised symbiont)	cosegragation	phloem	leaves	phloem/leaves	leaves	yes	yes	yes	yes	Kolch and Kubiak 2011	Kolch and Kubiak 2011	Arnett et al 2010 Bienkowski et al 2004	Arnett et al 2010	Stammer 1935
Coleoptera	Chrysomelidae	Cassida	flaveola	none known					none known		leaves	leaves	phloem/leaves	leaves	no	yes	no	no	Majka and Lesage 2008	Majka and Lesage 2008	Arnett et al 2010 Bienkowski et al 2004	Arnett et al 2010	Stammer 1936	Stammer 1936
Coleoptera	Chrysomelidae	Cassida	nebulosa	none known					none known				phloem/leaves	leaves	no	yes	no	no			Arnett et al 2010 Bienkowski et al 2004	Arnett et al 2010	Stammer 1936	Stammer 1936
Coleoptera	Curculionidae	Curculio	elephas	Candidatus Curculioniphilus	Prokaryota	Candidatus_Curculioniphilus		intra	yes	cosegragation			roots/leaves/seeds	leaves/flowers/fruit/seeds	yes	yes	yes	yes			Hunt et al 2007	Hunt et al 2007	Merville et al 2013
Coleoptera	Curculionidae	Curculio	glandium	Candidatus Curculioniphilus	Prokaryota	Candidatus_Curculioniphilus		intra	yes	cosegragation			roots/leaves/seeds	leaves/flowers/fruit/seeds	yes	yes	yes	yes			Hunt et al 2007	Hunt et al 2007	Merville et al 2013
Coleoptera	Curculionidae	Curculio	pellitus	Candidatus Curculioniphilus	Prokaryota	Candidatus_Curculioniphilus		intra	yes	cosegragation			roots/leaves/seeds	leaves/flowers/fruit/seeds	yes	yes	yes	yes			Hunt et al 2007	Hunt et al 2007	Merville et al 2013
Coleoptera	Curculionidae	Curculio	venosus	Candidatus Curculioniphilus	Prokaryota	Candidatus_Curculioniphilus		intra	yes	cosegragation			roots/leaves/seeds	leaves/flowers/fruit/seeds	yes	yes	yes	yes			Hunt et al 2007	Hunt et al 2007	Merville et al 2013
Coleoptera	Curculionidae	Curculio	sikkimensis	Candidatus Curculioniphilus	Prokaryota	Candidatus_Curculioniphilus		intra	yes	cosegragation		seeds	roots/leaves/seeds	leaves/flowers/fruit/seeds	yes	yes	yes	yes		Toju et al 2013	Hunt et al 2007	Hunt et al 2007	Toju et al 2013	Toju et al 2010
Coleoptera	Curculionidae	Curculio	camelliae	Candidatus Curculioniphilus	Prokaryota	Candidatus_Curculioniphilus		intra	yes	cosegragation	seeds	seeds	roots/leaves/seeds	leaves/flowers/fruit/seeds	yes	yes	yes	yes	Toju et al 2013	Toju et al 2013	Hunt et al 2007	Hunt et al 2007	Toju et al 2013
Coleoptera	Curculionidae	Curculio	convexus	Candidatus Curculioniphilus	Prokaryota	Candidatus_Curculioniphilus		intra	yes	cosegragation	seeds	seeds	roots/leaves/seeds	leaves/flowers/fruit/seeds	yes	yes	yes	yes	Toju et al 2013	Toju et al 2013	Hunt et al 2007	Hunt et al 2007	Toju et al 2013
Coleoptera	Curculionidae	Curculio	robustus	Candidatus Curculioniphilus	Prokaryota	Candidatus_Curculioniphilus		intra	yes	cosegragation	seeds	seeds	roots/leaves/seeds	leaves/flowers/fruit/seeds	yes	yes	yes	yes	Toju et al 2013	Toju et al 2013	Hunt et al 2007	Hunt et al 2007	Toju et al 2013
Coleoptera	Curculionidae	Curculio	sp	Candidatus Curculioniphilus	Prokaryota	Candidatus_Curculioniphilus		intra	yes	cosegragation	seeds	seeds	roots/leaves/seeds	leaves/flowers/fruit/seeds	yes	yes	yes	yes	Toju et al 2013	Toju et al 2013	Hunt et al 2007	Hunt et al 2007	Toju et al 2013
Coleoptera	Curculionidae	Curculio	breviscapus	Candidatus Curculioniphilus	Prokaryota	Candidatus_Curculioniphilus		intra	yes	cosegragation		fruit	roots/leaves/seeds	leaves/flowers/fruit/seeds	yes	yes	yes	yes		Toju et al 2013	Hunt et al 2007	Hunt et al 2007	Toju et al 2013
Coleoptera	Curculionidae	Curculio	funebris	Candidatus Curculioniphilus	Prokaryota	Candidatus_Curculioniphilus		intra	yes	cosegragation		fruit	roots/leaves/seeds	leaves/flowers/fruit/seeds	yes	yes	yes	yes		Toju et al 2013	Hunt et al 2007	Hunt et al 2007	Toju et al 2013
Coleoptera	Curculionidae	Curculio	hirashimai	Candidatus Curculioniphilus	Prokaryota	Candidatus_Curculioniphilus		intra	yes	cosegragation		fruit	roots/leaves/seeds	leaves/flowers/fruit/seeds	yes	yes	yes	yes		Toju et al 2013	Hunt et al 2007	Hunt et al 2007	Toju et al 2013
Coleoptera	Curculionidae	Shigizo	rhombiformis	Candidatus Curculioniphilus	Prokaryota	Candidatus_Curculioniphilus		intra	yes	cosegragation		fruit	roots/leaves/seeds	leaves/flowers/fruit/seeds	yes	yes	yes	yes		Toju et al 2013	Hunt et al 2007	Hunt et al 2007	Toju et al 2013
Coleoptera	Curculionidae	Archarius	albovittatus	Candidatus Curculioniphilus	Prokaryota	Candidatus_Curculioniphilus		intra	yes	cosegragation		leaves (galls)	roots/leaves/seeds	leaves/flowers/fruit/seeds	yes	yes	yes	yes		Toju et al 2013	Hunt et al 2007	Hunt et al 2007	Toju et al 2013
Coleoptera	Curculionidae	Koreoculio	antennatus	Candidatus Curculioniphilus	Prokaryota	Candidatus_Curculioniphilus		intra	yes	cosegragation		leaves (galls)	roots/leaves/seeds	leaves/flowers/fruit/seeds	yes	yes	yes	yes		Toju et al 2013	Hunt et al 2007	Hunt et al 2007	Toju et al 2013
Coleoptera	Curculionidae	Koreoculio	minutissimus	Candidatus Curculioniphilus	Prokaryota	Candidatus_Curculioniphilus		intra	yes	cosegragation		leaves (galls)	roots/leaves/seeds	leaves/flowers/fruit/seeds	yes	yes	yes	yes		Toju et al 2013	Hunt et al 2007	Hunt et al 2007	Toju et al 2013
Coleoptera	Curculionidae	Archarius	murakamii	Candidatus Curculioniphilus	Prokaryota	Candidatus_Curculioniphilus		intra	yes	cosegragation		leaves (galls)	roots/leaves/seeds	leaves/flowers/fruit/seeds	yes	yes	yes	yes		Toju et al 2013	Hunt et al 2007	Hunt et al 2007	Toju et al 2013
Coleoptera	Curculionidae	Archarius	parasiticus	Candidatus Curculioniphilus	Prokaryota	Candidatus_Curculioniphilus		intra	yes	cosegragation		leaves (galls)	roots/leaves/seeds	leaves/flowers/fruit/seeds	yes	yes	yes	yes		Toju et al 2013	Hunt et al 2007	Hunt et al 2007	Toju et al 2013
Coleoptera	Curculionidae	Archarius	pictus	Candidatus Curculioniphilus	Prokaryota	Candidatus_Curculioniphilus		intra	yes	cosegragation		leaves (galls)	roots/leaves/seeds	leaves/flowers/fruit/seeds	yes	yes	yes	yes		Toju et al 2013	Hunt et al 2007	Hunt et al 2007	Toju et al 2013
Coleoptera	Curculionidae	Archarius	roelofsi	Candidatus Curculioniphilus	Prokaryota	Candidatus_Curculioniphilus		intra	yes	cosegragation		leaves (galls)	roots/leaves/seeds	leaves/flowers/fruit/seeds	yes	yes	yes	yes		Toju et al 2013	Hunt et al 2007	Hunt et al 2007	Toju et al 2013
Coleoptera	Curculionidae	Curculio	dentipes	Candidatus Curculioniphilus	Prokaryota	Candidatus_Curculioniphilus		intra	yes	cosegragation		seeds	roots/leaves/seeds	leaves/flowers/fruit/seeds	yes	yes	yes	yes		Toju et al 2013	Hunt et al 2007	Hunt et al 2007	Toju et al 2013
Coleoptera	Curculionidae	Curculio	distinguendus	Candidatus Curculioniphilus	Prokaryota	Candidatus_Curculioniphilus		intra	yes	cosegragation		seeds	roots/leaves/seeds	leaves/flowers/fruit/seeds	yes	yes	yes	yes		Toju et al 2013	Hunt et al 2007	Hunt et al 2007	Toju et al 2013
Coleoptera	Curculionidae	Curculio	elaeagni	Candidatus Curculioniphilus	Prokaryota	Candidatus_Curculioniphilus		intra	yes	cosegragation		seeds	roots/leaves/seeds	leaves/flowers/fruit/seeds	yes	yes	yes	yes		Toju et al 2013	Hunt et al 2007	Hunt et al 2007	Toju et al 2013
Coleoptera	Curculionidae	Curculio	hilgendorfi	Candidatus Curculioniphilus	Prokaryota	Candidatus_Curculioniphilus		intra	yes	cosegragation		seeds	roots/leaves/seeds	leaves/flowers/fruit/seeds	yes	yes	yes	yes		Toju et al 2013	Hunt et al 2007	Hunt et al 2007	Toju et al 2013
Coleoptera	Curculionidae	Curculio	styracis	Candidatus Curculioniphilus	Prokaryota	Candidatus_Curculioniphilus		intra	yes	cosegragation		seeds	roots/leaves/seeds	leaves/flowers/fruit/seeds	yes	yes	yes	yes		Toju et al 2013	Hunt et al 2007	Hunt et al 2007	Toju et al 2013
Coleoptera	Curculionidae	Curculio	yanoi	Candidatus Curculioniphilus	Prokaryota	Candidatus_Curculioniphilus		intra	yes	cosegragation		seeds	roots/leaves/seeds	leaves/flowers/fruit/seeds	yes	yes	yes	yes		Toju et al 2013	Hunt et al 2007	Hunt et al 2007	Toju et al 2013
Coleoptera	Curculionidae	Curculio	aino	Candidatus Curculioniphilus	Prokaryota	Candidatus_Curculioniphilus		intra	yes	cosegragation			roots/leaves/seeds	leaves/flowers/fruit/seeds	yes	yes	yes	yes			Hunt et al 2007	Hunt et al 2007	Toju et al 2013
Coleoptera	Curculionidae	Carponinus	hilaris	Candidatus Curculioniphilus	Prokaryota	Candidatus_Curculioniphilus		intra	yes	cosegragation			roots/leaves/seeds	leaves/flowers/fruit/seeds	yes	yes	yes	yes			Hunt et al 2007	Hunt et al 2007	Toju et al 2013
Coleoptera	Curculionidae	Curculio	kojimai	Candidatus Curculioniphilus	Prokaryota	Candidatus_Curculioniphilus		intra	yes	cosegragation			roots/leaves/seeds	leaves/flowers/fruit/seeds	yes	yes	yes	yes			Hunt et al 2007	Hunt et al 2007	Toju et al 2013
Coleoptera	Curculionidae	Curculionini	sp	Candidatus Curculioniphilus	Prokaryota	Candidatus_Curculioniphilus		intra	yes	cosegragation			roots/leaves/seeds	leaves/flowers/fruit/seeds	yes	yes	yes	yes			Hunt et al 2007	Hunt et al 2007	Toju et al 2013
Coleoptera	Curculionidae	Metamasius	hemipterus	Candidatus Nardonella	Prokaryota	Nardonella_of_Euscepes_postfasciatus		intra	yes	cosegragation	wood (stems)	wood (stems)	roots/leaves/seeds	leaves/flowers/fruit/seeds	yes	yes	yes	yes	Lefèvre et al 2004	Lefèvre et al 2004	Hunt et al 2007	Hunt et al 2007	Lefrèvre et al 2004	Lefrèvre et al 2004
Coleoptera	Curculionidae	Cosmopolites	sordidus	Candidatus Nardonella	Prokaryota	Nardonella_of_Euscepes_postfasciatus		intra	yes	cosegragation	root	wood	roots/leaves/seeds	leaves/flowers/fruit/seeds	yes	yes	yes	yes	Lefèvre et al 2004	Lefèvre et al 2004	Hunt et al 2007	Hunt et al 2007	Lefrèvre et al 2004
Coleoptera	Curculionidae	Metamasius	callizona	Candidatus Nardonella	Prokaryota	Nardonella_of_Euscepes_postfasciatus		intra	yes	cosegragation	wood (stems)	wood (stems)	roots/leaves/seeds	leaves/flowers/fruit/seeds	yes	yes	yes	yes	Lefèvre et al 2004	Lefèvre et al 2004	Hunt et al 2007	Hunt et al 2007	Lefrèvre et al 2004
Coleoptera	Curculionidae	Scyphophorus	yuccae	Candidatus Nardonella	Prokaryota	Nardonella_of_Euscepes_postfasciatus		intra	yes	cosegragation		wood	roots/leaves/seeds	leaves/flowers/fruit/seeds	yes	yes	yes	yes		Lefèvre et al 2004	Hunt et al 2007	Hunt et al 2007	Lefrèvre et al 2004
Coleoptera	Curculionidae	Sphenophorus	abbreviata	Candidatus Nardonella	Prokaryota	Nardonella_of_Euscepes_postfasciatus		intra	yes	cosegragation	root		roots/leaves/seeds	leaves/flowers/fruit/seeds	yes	yes	yes	yes	Lefèvre et al 2004		Hunt et al 2007	Hunt et al 2007	Lefrèvre et al 2004
Coleoptera	Curculionidae	Rhynchophorus	palmarum	Candidatus Nardonella	Prokaryota	Nardonella_of_Euscepes_postfasciatus		intra	yes	cosegragation	wood (stems)		roots/leaves/seeds	leaves/flowers/fruit/seeds	yes	yes	yes	yes	Lefèvre et al 2004		Hunt et al 2007	Hunt et al 2007	Lefrèvre et al 2004
Coleoptera	Curculionidae	Trigonotarsus	rugosus	Enterobacteriaceae	Prokaryota			intra	yes		wood		roots/leaves/seeds	leaves/flowers/fruit/seeds	yes	yes	no	no	Lefèvre et al 2004		Hunt et al 2007	Hunt et al 2007	Lefrèvre et al 2004	Lefrèvre et al 2004
Coleoptera	Curculionidae	Sitophilus	granarius	Enterobacteriaceae	Prokaryota			intra	yes		seeds	seeds	roots/leaves/seeds	leaves/flowers/fruit/seeds	yes	yes	no	no	Lefèvre et al 2004	Lefèvre et al 2004	Hunt et al 2007	Hunt et al 2007	Lefrèvre et al 2004
Coleoptera	Curculionidae	Sitophilus	oryzae	Enterobacteriaceae	Prokaryota			intra	yes		seeds	seeds	roots/leaves/seeds	leaves/flowers/fruit/seeds	yes	yes	no	no	Lefèvre et al 2004	Lefèvre et al 2004	Hunt et al 2007	Hunt et al 2007	Lefrèvre et al 2004
Coleoptera	Curculionidae	Dynamis	borassi	Enterobacteriaceae	Prokaryota			intra	yes		wood (stems)		roots/leaves/seeds	leaves/flowers/fruit/seeds	yes	yes	no	no	Lefèvre et al 2004		Hunt et al 2007	Hunt et al 2007	Lefrèvre et al 2004
Coleoptera	Curculionidae	Rhynchophorus	ferrugineus	Enterobacteriaceae	Prokaryota			intra	yes		wood (stems)		roots/leaves/seeds	leaves/flowers/fruit/seeds	yes	yes	no	no	Lefèvre et al 2004		Hunt et al 2007	Hunt et al 2007	Lefrèvre et al 2004
Coleoptera	Curculionidae	Yuccaborus	frontalis	Enterobacteriaceae	Prokaryota			intra	yes		wood (stems)		roots/leaves/seeds	leaves/flowers/fruit/seeds	yes	yes	no	no	Lefèvre et al 2004		Hunt et al 2007	Hunt et al 2007	Lefrèvre et al 2004
Coleoptera	Curculionidae	Diocalandra	frumenti	Enterobacteriaceae	Prokaryota			intra	yes		wood (stems)		roots/leaves/seeds	leaves/flowers/fruit/seeds	yes	yes	no	no	Lefèvre et al 2004		Hunt et al 2007	Hunt et al 2007	Lefrèvre et al 2004
Coleoptera	Curculionidae	Sitophilus	linearis	none known					none known	not ubiquitous	seeds	seeds	roots/leaves/seeds	leaves/flowers/fruit/seeds	no	yes	no	no	Lefèvre et al 2004	Lefèvre et al 2004	Hunt et al 2007	Hunt et al 2007	Lefrèvre et al 2004	Lefrèvre et al 2004
Coleoptera	Curculionidae	Sitophilus	rugicollis	Sodalis-like symbiont	Prokaryota	Symbiont_of_Sitophilus_zeamais		intra	yes		seeds	seeds	roots/leaves/seeds	leaves/flowers/fruit/seeds	yes	yes	yes	yes	Lefèvre et al 2004	Lefèvre et al 2004	Hunt et al 2007	Hunt et al 2007	Lefrèvre et al 2004
Coleoptera	Curculionidae	Sitophilus	zeamais	Sodalis-like symbiont	Prokaryota	Symbiont_of_Sitophilus_zeamais		intra	yes		seeds	seeds	roots/leaves/seeds	leaves/flowers/fruit/seeds	yes	yes	yes	yes	Lefèvre et al 2004	Lefèvre et al 2004	Hunt et al 2007	Hunt et al 2007	Lefrèvre et al 2004
Coleoptera	Curculionidae	Sitophilus	vateriae	Sodalis-like symbiont	Prokaryota	Symbiont_of_Sitophilus_zeamais		intra	yes			seeds	roots/leaves/seeds	leaves/flowers/fruit/seeds	yes	yes	yes	yes		Lefèvre et al 2004	Hunt et al 2007	Hunt et al 2007	Lefrèvre et al 2004
Coleoptera	Curculionidae	Sipalinus	gigas	Sodalis-like symbiont	Prokaryota	Symbiont_of_Sitophilus_zeamais		intra	yes		wood (stems)		roots/leaves/seeds	leaves/flowers/fruit/seeds	yes	yes	yes	yes	Lefèvre et al 2004		Hunt et al 2007	Hunt et al 2007	Lefrèvre et al 2004
Coleoptera	Laemophloeidae	Laemophloeus	ferrugineus	none known					none known				fungi	fungi	no	yes	no	no			Arnett et al 2010	Arnett et al 2010	Buchner 1965	Buchner 1965
Coleoptera	Melyridae	Dasytes	plumbeus	Candidatus Dasytiphilus stammeri	Prokaryota	Candidatus_Dasytiphilus		intra	yes				insects	pollen/insects	yes	yes	yes	yes			Weiss and Kaltenpoth 2016 Hunt et al 2007 Arnett et al 2010	Weiss and Kaltenpoth 2016 Hunt et al 2007 Arnett et al 2010	Weiss and Kaltenpoth 2016	Weiss and Kaltenpoth 2016
Coleoptera	Melyridae	Dasytes	virens	Candidatus Dasytiphilus stammeri	Prokaryota	Candidatus_Dasytiphilus		intra	yes				insects	pollen/insects	yes	yes	yes	yes			Weiss and Kaltenpoth 2016 Hunt et al 2007 Arnett et al 2010	Weiss and Kaltenpoth 2016 Hunt et al 2007 Arnett et al 2010	Weiss and Kaltenpoth 2016	Weiss and Kaltenpoth 2016
Coleoptera	Nosodendridae	Nosodendron	asiaticum	Bacteroidetes	Prokaryota			intra	yes				fungi/phloem	fungi/phloem/insects	yes	yes	no	no			Hirota et al 2020 Resh and Cardé 2009	Hirota et al 2020 Resh and Cardé 2009	Hirota et al 2020	Hirota et al 2020
Coleoptera	Nosodendridae	Nosodendron	coenosum	Bacteroidetes	Prokaryota			intra	yes				fungi/phloem	fungi/phloem/insects	yes	yes	no	no			Hirota et al 2020 Resh and Cardé 2009	Hirota et al 2020 Resh and Cardé 2009	Hirota et al 2020	Hirota et al 2020
Coleoptera	Ptinidae	gen	sp	none known					none known				detritus	detritus	no	yes	no	yes			Arnett et al 2010	Arnett et al 2010	Buchner 1965
Coleoptera	Scarabaeidae	Onthophagus	taurus	none known						not ubiquitous	dung	dung			no	yes	no	no	Hunt et al 1999	Arnett et all 2010			Estes et al 2013
Coleoptera	Scarabaeidae	Pachysoma	endroedyi	none known						not ubiquitous	detritus	detritus			no	yes	no	no	Scholtz et al 2004	Franzini et al 2016			Franzini et al 2016
Coleoptera	Scarabaeidae	Pachysoma	striatum	none known						not ubiquitous	dung	dung			no	yes	no	no	Scholtz et al 2004	Franzini et al 2016			Franzini et al 2016
Coleoptera	Silvanidae	Oryzaephilus	surinamensis	Bacteria	Prokaryota			intra	yes		seeds	seeds	fungi/seeds	fungi/seeds	yes	yes	no	no	Back 1926	Back 1926	Leschen et al 2010	Arnett et al 2010	Koch 1936 (Buchner 1965) Hirota et al 2017	Koch 1936 (Buchner 1965) Buchner 1965
Coleoptera	Silvanidae	Uleiota	sp	none known					none known		fungi	fungi	fungi/seeds	fungi/seeds	no	yes	no	no	Majka 2008	Majka 2008	Leschen et al 2010	Arnett et al 2010	Buchner 1965	Buchner 1965
Coleoptera	Silvanidae	Silvanus	unidentatus	none known					none known			fungi	fungi/seeds	fungi/seeds	no	yes	no	no		Majka 2008	Leschen et al 2010	Arnett et al 2010	Buchner 1965	Buchner 1965
Coleoptera	Staphylinidae	Paederus	riparius				yes									no	no	no					Kellner 2002, Kador et al 2011		Symbiosis unresolved
Coleoptera	Tenebrionidae	Tenebrio	molitor	none known					none known				detritus/fungi	detritus/fungi	no	yes	no	yes			Arnett et al 2010	Arnett et al 2010	Buchner 1965
Coleoptera	Tenebrionidae	Tribolium	confusum	none known					none known				detritus/fungi	detritus/fungi	no	yes	no	yes			Arnett et al 2010	Arnett et al 2010	Buchner 1965
Coleoptera	Tenebrionidae	Lagria	hirta	Burkholderia gladioli					none known	not ubiquitous			detritus/fungi	detritus/fungi	no	yes	no	yes			Arnett et al 2010	Arnett et al 2010	Florez and Kaltenpoth 2017	Florez and Kaltenpoth 2017
Coleoptera	Throscidae	Throscus	dermestoides	Bacteria	Prokaryota			intra	yes				fungi	pollen	yes	yes	no	no			Arnett et al 2010	Arnett et al 2010	Stammer 1933 (Buchner 1965)	Stammer 1933 (Buchner 1965)
Diptera	Ceratopogonidae	Dasyhelea	versicolor	Bacteria	Prokaryota			intra	yes		algae/detritus	nectar/fruit			yes	yes	no	no	Keilin 1921	Martinez et al 2010			Buchner 1930 (Buchner 1965)	Buchner 1930 (Buchner 1965)
Diptera	Ceratopogonidae	Dasyhelea	obscura	Bacteria	Prokaryota			intra	yes		phloem	nectar/fruit			yes	yes	no	no	Keilin 1921	Martinez et al 2010			Keilin 1921	Buchner 1930 (Buchner 1965)
Diptera	Ceratopogonidae	Dasyhelea	longipalpis	none known					none known		algae	nectar/fruit			no	yes	no	no	Rieth 1915	Martinez et al 2010			Buchner 1930 (Buchner 1965)	Buchner 1930 (Buchner 1965)
Diptera	Culicidae	gen	sp	none known					none known				algae/detritus/insects	nectar/blood	no	yes	no	no			Marshall 2012	Marshall 2012	Buchner 1965	Buchner 1965
Diptera	Drosophilidae	Drosophila	sp					intra	none known				fungi	nectar/fungi	no	yes	no	no			Begon 1982	Marshall 2012	Buchner 1965	Buchner 1965
Diptera	Drosophilidae	Drosophila	neotestacea	Spiroplasma	Prokaryota		yes			not ubiquitous			fungi	nectar/fungi	no	no	no	no			Begon 1982	Marshall 2012	Jaenike et al 2010
Diptera	Drosophilidae	Drosophila	melanogaster	Wolbachia	Prokaryota		yes	intra		not ubiquitous			fungi	nectar/fungi	no	no	no	no			Begon 1982	Marshall 2012	Teixeira et al 2008 Hamilton and Perlman 2013
Diptera	Glossinidae	Glossina	austeni	S-symbiont (Glossinidae)	Prokaryota			extra		not ubiquitous			nonfeeding	blood	no	no	no	no			Marshall 2012	Marshall 2012	Aksoy et al 1997	Aksoy et al 1997
Diptera	Glossinidae	Glossina	brevipalpis	S-symbiont (Glossinidae)	Prokaryota			extra		not ubiquitous			nonfeeding	blood	no	no	no	no			Marshall 2012	Marshall 2012	Aksoy et al 1997	Aksoy et al 1997
Diptera	Glossinidae	Glossina	fuscipes	S-symbiont (Glossinidae)	Prokaryota			extra		not ubiquitous			nonfeeding	blood	no	no	no	no			Marshall 2012	Marshall 2012	Aksoy et al 1997	Aksoy et al 1997
Diptera	Glossinidae	Glossina	morsitans	S-symbiont (Glossinidae)	Prokaryota			extra		not ubiquitous			nonfeeding	blood	no	no	no	no			Marshall 2012	Marshall 2012	Aksoy et al 1997	Aksoy et al 1997
Diptera	Glossinidae	Glossina	palpalis	S-symbiont (Glossinidae)	Prokaryota			extra		not ubiquitous			nonfeeding	blood	no	no	no	no			Marshall 2012	Marshall 2012	Aksoy et al 1997	Aksoy et al 1997
Diptera	Glossinidae	Glossina	palpalis	Wigglesworthia glossinidia	Prokaryota	Wigglesworthia_glossinidia_of_Glossina_morsitans		intra	yes	cosegragation			nonfeeding	blood	yes	yes	yes	yes			Marshall 2012	Marshall 2012	Chen et al 1999	Buchner 1965
Diptera	Glossinidae	Glossina	tachinoides	Wigglesworthia glossinidia	Prokaryota	Wigglesworthia_glossinidia_of_Glossina_morsitans		intra	yes	cosegragation			nonfeeding	blood	yes	yes	yes	yes			Marshall 2012	Marshall 2012	Chen et al 1999	Buchner 1965
Diptera	Glossinidae	Glossina	austeni	Wigglesworthia glossinidia	Prokaryota	Wigglesworthia_glossinidia_of_Glossina_morsitans		intra	yes	cosegragation			nonfeeding	blood	yes	yes	yes	yes			Marshall 2012	Marshall 2012	Chen et al 1999
Diptera	Glossinidae	Glossina	brevipalpis	Wigglesworthia glossinidia	Prokaryota	Wigglesworthia_glossinidia_of_Glossina_morsitans		intra	yes	cosegragation			nonfeeding	blood	yes	yes	yes	yes			Marshall 2012	Marshall 2012	Chen et al 1999
Diptera	Glossinidae	Glossina	centralis	Wigglesworthia glossinidia	Prokaryota	Wigglesworthia_glossinidia_of_Glossina_morsitans		intra	yes	cosegragation			nonfeeding	blood	yes	yes	yes	yes			Marshall 2012	Marshall 2012	Chen et al 1999
Diptera	Glossinidae	Glossina	fuscipes	Wigglesworthia glossinidia	Prokaryota	Wigglesworthia_glossinidia_of_Glossina_morsitans		intra	yes	cosegragation			nonfeeding	blood	yes	yes	yes	yes			Marshall 2012	Marshall 2012	Chen et al 1999
Diptera	Glossinidae	Glossina	gambiensis	Wigglesworthia glossinidia	Prokaryota	Wigglesworthia_glossinidia_of_Glossina_morsitans		intra	yes	cosegragation			nonfeeding	blood	yes	yes	yes	yes			Marshall 2012	Marshall 2012	Chen et al 1999
Diptera	Glossinidae	Glossina	morsitans	Wigglesworthia glossinidia	Prokaryota	Wigglesworthia_glossinidia_of_Glossina_morsitans		intra	yes	cosegragation			nonfeeding	blood	yes	yes	yes	yes			Marshall 2012	Marshall 2012	Chen et al 1999
Diptera	Hippoboscidae	Ornithomya	biloba	ALO-3	Prokaryota			intra		cosegragation			nonfeeding	blood	yes	yes	no	no			Marshall 2012	Marshall 2012	Duron et al 2014
Diptera	Hippoboscidae	Ornithomya	chloropus	ALO-3	Prokaryota			intra		cosegragation			nonfeeding	blood	yes	yes	no	no			Marshall 2012	Marshall 2012	Duron et al 2014
Diptera	Hippoboscidae	Ornithomya	fringillina	ALO-3	Prokaryota			intra		cosegragation			nonfeeding	blood	yes	yes	no	no			Marshall 2012	Marshall 2012	Duron et al 2014
Diptera	Hippoboscidae	Stenepteryx	hirundinis	ALO-3	Prokaryota			intra		cosegragation			nonfeeding	blood	yes	yes	no	no			Marshall 2012	Marshall 2012	Duron et al 2014
Diptera	Hippoboscidae	Ornithomya	avicularia	ALO-3	Prokaryota			intra		cosegragation			nonfeeding	blood	yes	yes	no	no			Marshall 2012	Marshall 2012	Duron et al 2014
Diptera	Hippoboscidae	Melophagus	ovinus	Arsenophonus	Prokaryota			intra	yes				nonfeeding	blood	yes	yes	no	no			Marshall 2012	Marshall 2012	Nováková et al 2015	Nováková et al 2015
Diptera	Hippoboscidae	Lipoptena	cervi	Arsenophonus lipopteni	Prokaryota	Arsenophonus_symbiont_or_Leptocyclopodia		intra	yes				nonfeeding	blood	yes	yes	yes	yes			Marshall 2012	Marshall 2012	Nováková et al 2016	Nováková et al 2016
Diptera	Nycteribiidae	Penicillidia	conspicua	Candidatus Aschnera chinzeii	Prokaryota	Aschnera_chinzeii_of_Nycteribia_allotopa		intra	yes	cosegragation			nonfeeding	blood	yes	yes	yes	yes			Marshall 2012	Marshall 2012	Duron et al 2014
Diptera	Nycteribiidae	Penicillidia	fulvida	Candidatus Aschnera chinzeii	Prokaryota	Aschnera_chinzeii_of_Nycteribia_allotopa		intra	yes	cosegragation			nonfeeding	blood	yes	yes	yes	yes			Marshall 2012	Marshall 2012	Duron et al 2014
Diptera	Nycteribiidae	Nycteribia	kolenatii	Candidatus Aschnera chinzeii	Prokaryota	Aschnera_chinzeii_of_Nycteribia_allotopa		intra	yes	cosegragation			nonfeeding	blood	yes	yes	yes	yes			Marshall 2012	Marshall 2012	Duron et al 2014
Diptera	Nycteribiidae	Penicillidia	leptothrinax	Candidatus Aschnera chinzeii	Prokaryota	Aschnera_chinzeii_of_Nycteribia_allotopa		intra	yes	cosegragation			nonfeeding	blood	yes	yes	yes	yes			Marshall 2012	Marshall 2012	Duron et al 2014
Diptera	Nycteribiidae	Nycteribia	schmidlii	Candidatus Aschnera chinzeii	Prokaryota	Aschnera_chinzeii_of_Nycteribia_allotopa		intra	yes	cosegragation			nonfeeding	blood	yes	yes	yes	yes			Marshall 2012	Marshall 2012	Duron et al 2014
Diptera	Nycteribiidae	Nycteribia	stylidiopsis	Candidatus Aschnera chinzeii	Prokaryota	Aschnera_chinzeii_of_Nycteribia_allotopa		intra	yes	cosegragation			nonfeeding	blood	yes	yes	yes	yes			Marshall 2012	Marshall 2012	Duron et al 2014
Diptera	Nycteribiidae	Penicillidia	jenynsii	Candidatus Aschnera chinzeii	Prokaryota	Aschnera_chinzeii_of_Nycteribia_allotopa		intra	yes	cosegragation			nonfeeding	blood	yes	yes	yes	yes			Marshall 2012	Marshall 2012	Hosokawa 2012B	Hosokawa et al 2012B
Diptera	Nycteribiidae	Nycteribia	allotopa	Candidatus Aschnera chinzeii	Prokaryota	Aschnera_chinzeii_of_Nycteribia_allotopa		intra	yes	cosegragation			nonfeeding	blood	yes	yes	yes	yes			Marshall 2012	Marshall 2012	Hosokawa 2012B
Diptera	Nycteribiidae	Phthiridium	hindlei	Candidatus Aschnera chinzeii	Prokaryota	Aschnera_chinzeii_of_Nycteribia_allotopa		intra	yes	cosegragation			nonfeeding	blood	yes	yes	yes	yes			Marshall 2012	Marshall 2012	Hosokawa 2012B
Diptera	Nycteribiidae	Penicillidia	monoceros	Candidatus Aschnera chinzeii	Prokaryota	Aschnera_chinzeii_of_Nycteribia_allotopa		intra	yes	cosegragation			nonfeeding	blood	yes	yes	yes	yes			Marshall 2012	Marshall 2012	Hosokawa 2012B
Diptera	Nycteribiidae	Nycteribia	pleuralis	Candidatus Aschnera chinzeii	Prokaryota	Aschnera_chinzeii_of_Nycteribia_allotopa		intra	yes	cosegragation			nonfeeding	blood	yes	yes	yes	yes			Marshall 2012	Marshall 2012	Hosokawa 2012B
Diptera	Nycteribiidae	Nycteribia	pygmaea	Candidatus Aschnera chinzeii	Prokaryota	Aschnera_chinzeii_of_Nycteribia_allotopa		intra	yes	cosegragation			nonfeeding	blood	yes	yes	yes	yes			Marshall 2012	Marshall 2012	Hosokawa 2012B
Diptera	Nycteribiidae	Basilia	rybini	Candidatus Aschnera chinzeii	Prokaryota	Aschnera_chinzeii_of_Nycteribia_allotopa		intra	yes	cosegragation			nonfeeding	blood	yes	yes	yes	yes			Marshall 2012	Marshall 2012	Hosokawa 2012B
Diptera	Nycteribiidae	Basilia	truncata	Candidatus Aschnera chinzeii	Prokaryota	Aschnera_chinzeii_of_Nycteribia_allotopa		intra	yes	cosegragation			nonfeeding	blood	yes	yes	yes	yes			Marshall 2012	Marshall 2012	Hosokawa 2012B
Diptera	Psychodidae	Phlebotomus	sp	none known						fitness reduction			algae/detritus	nectar/blood	no	yes	no	no			Marshall 2012	Marshall 2012	Aschner (date unknown) from Buchner 1965
Diptera	Streblidae	Trichobius	frequens	ALO-1	Prokaryota	ALO1_symbiont_of_Trichobius		intra	yes				nonfeeding	blood	yes	yes	yes	yes			Marshall 2012	Marshall 2012	Morse et al 2013	Morse et al 2013
Diptera	Streblidae	Nycterophilia	coxata	Bacteria	Prokaryota			intra	yes				nonfeeding	blood	yes	yes	no	no			Marshall 2012	Marshall 2012	Morse et al 2013	Morse et al 2013
Diptera	Tabanidae	gen	sp	none known					none known				detritus/insects/meat	blood/flowers/fruit/nectar	no	yes	no	no			Marshall 2012	Marshall 2012	Buchner 1965	Buchner 1965
Diptera	Tephritidae			Candidatus Erwinia dacicola												no	no	no					Buchner 1965
Ephemeroptera	Acanthametropodidae			none known					none known				insects	nonfeeding	no	full	no	no			based on Rainford 2014	based on Rainford 2014	Buchner 1965	Buchner 1965
Ephemeroptera	Ameletidae			none known					none known				detritus	nonfeeding	no	full	no	no			based on Rainford 2014	based on Rainford 2014	Buchner 1965	Buchner 1965
Ephemeroptera	Ameletopsidae			none known					none known				insects	nonfeeding	no	full	no	no			based on Rainford 2014	based on Rainford 2014	Buchner 1965	Buchner 1965
Ephemeroptera	Ametropodidae			none known					none known				detritus	nonfeeding	no	full	no	no			based on Rainford 2014	based on Rainford 2014	Buchner 1965	Buchner 1965
Ephemeroptera	Baetidae			none known					none known				detritus/insects	nonfeeding	no	full	no	no			based on Rainford 2014	based on Rainford 2014	Buchner 1965	Buchner 1965
Ephemeroptera	Baetiscidae			none known					none known				detritus	nonfeeding	no	full	no	no			based on Rainford 2014	based on Rainford 2014	Buchner 1965	Buchner 1965
Ephemeroptera	Behningiidae			none known					none known				insects	nonfeeding	no	full	no	no			based on Rainford 2014	based on Rainford 2014	Buchner 1965	Buchner 1965
Ephemeroptera	Caenidae			none known					none known				detritus	nonfeeding	no	full	no	no			based on Rainford 2014	based on Rainford 2014	Buchner 1965	Buchner 1965
Ephemeroptera	Coloburiscidae			none known					none known				detritus	nonfeeding	no	full	no	no			based on Rainford 2014	based on Rainford 2014	Buchner 1965	Buchner 1965
Ephemeroptera	Dipteromimidae			none known					none known				detritus	nonfeeding	no	full	no	no			based on Rainford 2014	based on Rainford 2014	Buchner 1965	Buchner 1965	Diet estimated by closest relative Isonychiidae
Ephemeroptera	Ephemerellidae			none known					none known				detritus	nonfeeding	no	full	no	no			based on Rainford 2014	based on Rainford 2014	Buchner 1965	Buchner 1965
Ephemeroptera	Ephemeridae			none known					none known				detritus/insects	nonfeeding	no	full	no	no			based on Rainford 2014	based on Rainford 2014	Buchner 1965	Buchner 1965
Ephemeroptera	Euthyplociidae			none known					none known				detritus	nonfeeding	no	full	no	no			based on Rainford 2014	based on Rainford 2014	Buchner 1965	Buchner 1965
Ephemeroptera	Heptageniidae			none known					none known				detritus/insects	nonfeeding	no	full	no	no			based on Rainford 2014	based on Rainford 2014	Buchner 1965	Buchner 1965
Ephemeroptera	Ichthybotidae			none known					none known				detritus	nonfeeding	no	full	no	no			based on Rainford 2014	based on Rainford 2014	Buchner 1965	Buchner 1965
Ephemeroptera	Isonychiidae			none known					none known				detritus	nonfeeding	no	full	no	no			based on Rainford 2014	based on Rainford 2014	Buchner 1965	Buchner 1965
Ephemeroptera	Leptohyphidae			none known					none known				detritus	nonfeeding	no	full	no	no			based on Rainford 2014	based on Rainford 2014	Buchner 1965	Buchner 1965
Ephemeroptera	Leptophlebiidae			none known					none known				detritus	nonfeeding	no	full	no	no			based on Rainford 2014	based on Rainford 2014	Buchner 1965	Buchner 1965
Ephemeroptera	Metretopodidae			none known					none known				detritus/insects	nonfeeding	no	full	no	no			based on Rainford 2014	based on Rainford 2014	Buchner 1965	Buchner 1965
Ephemeroptera	Neoephemeridae			none known					none known				detritus	nonfeeding	no	full	no	no			based on Rainford 2014	based on Rainford 2014	Buchner 1965	Buchner 1965
Ephemeroptera	Nesameletidae			none known					none known				detritus	nonfeeding	no	full	no	no			based on Rainford 2014	based on Rainford 2014	Buchner 1965	Buchner 1965
Ephemeroptera	Oligoneuriidae			none known					none known				detritus	nonfeeding	no	full	no	no			based on Rainford 2014	based on Rainford 2014	Buchner 1965	Buchner 1965
Ephemeroptera	Oniscigastridae			none known					none known				detritus	nonfeeding	no	full	no	no			based on Rainford 2014	based on Rainford 2014	Buchner 1965	Buchner 1965
Ephemeroptera	Palingeniidae			none known					none known				detritus	nonfeeding	no	full	no	no			based on Rainford 2014	based on Rainford 2014	Buchner 1965	Buchner 1965
Ephemeroptera	Polymitarcyidae			none known					none known				detritus	nonfeeding	no	full	no	no			based on Rainford 2014	based on Rainford 2014	Buchner 1965	Buchner 1965
Ephemeroptera	Potamanthidae			none known					none known				detritus	nonfeeding	no	full	no	no			based on Rainford 2014	based on Rainford 2014	Buchner 1965	Buchner 1965
Ephemeroptera	Prosopistomatidae			none known					none known				insects	nonfeeding	no	full	no	no			based on Rainford 2014	based on Rainford 2014	Buchner 1965	Buchner 1965
Ephemeroptera	Rallidentidae			none known					none known				detritus	nonfeeding	no	full	no	no			based on Rainford 2014	based on Rainford 2014	Buchner 1965	Buchner 1965
Ephemeroptera	Siphlaenigmatidae			none known					none known				detritus	nonfeeding	no	full	no	no			based on Rainford 2014	based on Rainford 2014	Buchner 1965	Buchner 1965
Ephemeroptera	Siphlonuridae			none known					none known				detritus/insects	nonfeeding	no	full	no	no			based on Rainford 2014	based on Rainford 2014	Buchner 1965	Buchner 1965
Ephemeroptera	Teloganodidae			none known					none known				detritus	nonfeeding	no	full	no	no			based on Rainford 2014	based on Rainford 2014	Buchner 1965	Buchner 1965
Ephemeroptera	Tricorythidae			none known					none known				detritus	nonfeeding	no	full	no	no			based on Rainford 2014	based on Rainford 2014	Buchner 1965	Buchner 1965
Hemiptera	Acanaloniidae	gen	sp1	F-symbiont	Prokaryota			intra	yes				phloem	phloem	yes	yes	no	no			Denno and Perfect 1994 Novotny and Wilson 1997	D'Urso and Uliana 2006 Denno and Perfect 1994 Novotny and Wilson 1997	Müller 1962	Müller 1962
Hemiptera	Acanaloniidae	gen	sp2	F-symbiont	Prokaryota			intra	yes				phloem	phloem	yes	yes	no	no			Denno and Perfect 1994 Novotny and Wilson 1997	D'Urso and Uliana 2006 Denno and Perfect 1994 Novotny and Wilson 1997	Müller 1962	Müller 1962
Hemiptera	Acanaloniidae			H-symbiont												no	no	no					Müller 1962
Hemiptera	Acanthosomatidae	Elasmostethus	humeralis	Candidatus Rosenkranzia clausaccus	Prokaryota	Candidatus_Rosenkranzia_claucaccus		extra	no (gut crypt localised symbiont)	cosegragation			fruit/seeds	fruit/leaves (parenchyma)	yes	yes	yes	yes			Hanelová et al 2013	Hanelová et al 2013	Kikuchi et al 2009	Kikuchi et al 2009
Hemiptera	Acanthosomatidae	Elasmostethus	nubilus	Candidatus Rosenkranzia clausaccus	Prokaryota	Candidatus_Rosenkranzia_claucaccus		extra	no (gut crypt localised symbiont)	cosegragation			fruit/seeds	fruit/leaves (parenchyma)	yes	yes	yes	yes			Hanelová et al 2013	Hanelová et al 2013	Kikuchi et al 2009	Kikuchi et al 2009
Hemiptera	Acanthosomatidae	Elasmostethus	brevis	Candidatus Rosenkranzia clausaccus	Prokaryota	Candidatus_Rosenkranzia_claucaccus		extra	no (gut crypt localised symbiont)	cosegragation			fruit/seeds	fruit/leaves (parenchyma)	yes	yes	yes	yes			Hanelová et al 2013	Hanelová et al 2013	Kikuchi et al 2009
Hemiptera	Acanthosomatidae	Acanthosoma	denticaudum	Candidatus Rosenkranzia clausaccus	Prokaryota	Candidatus_Rosenkranzia_claucaccus		extra	no (gut crypt localised symbiont)	cosegragation			fruit/seeds	fruit/leaves (parenchyma)	yes	yes	yes	yes			Hanelová et al 2013	Hanelová et al 2013	Kikuchi et al 2009
Hemiptera	Acanthosomatidae	Elasmucha	dorsalis	Candidatus Rosenkranzia clausaccus	Prokaryota	Candidatus_Rosenkranzia_claucaccus		extra	no (gut crypt localised symbiont)	cosegragation			fruit/seeds	fruit/leaves (parenchyma)	yes	yes	yes	yes			Hanelová et al 2013	Hanelová et al 2013	Kikuchi et al 2009
Hemiptera	Acanthosomatidae	Sastragala	esakii	Candidatus Rosenkranzia clausaccus	Prokaryota	Candidatus_Rosenkranzia_claucaccus		extra	no (gut crypt localised symbiont)	cosegragation			fruit/seeds	fruit/leaves (parenchyma)	yes	yes	yes	yes			Hanelová et al 2013	Hanelová et al 2013	Kikuchi et al 2009
Hemiptera	Acanthosomatidae	Acanthosoma	forficula	Candidatus Rosenkranzia clausaccus	Prokaryota	Candidatus_Rosenkranzia_claucaccus		extra	no (gut crypt localised symbiont)	cosegragation			fruit/seeds	fruit/leaves (parenchyma)	yes	yes	yes	yes			Hanelová et al 2013	Hanelová et al 2013	Kikuchi et al 2009
Hemiptera	Acanthosomatidae	Acanthosoma	giganteum	Candidatus Rosenkranzia clausaccus	Prokaryota	Candidatus_Rosenkranzia_claucaccus		extra	no (gut crypt localised symbiont)	cosegragation			fruit/seeds	fruit/leaves (parenchyma)	yes	yes	yes	yes			Hanelová et al 2013	Hanelová et al 2013	Kikuchi et al 2009
Hemiptera	Acanthosomatidae	Lindbergicoris	gramineus	Candidatus Rosenkranzia clausaccus	Prokaryota	Candidatus_Rosenkranzia_claucaccus		extra	no (gut crypt localised symbiont)	cosegragation			fruit/seeds	fruit/leaves (parenchyma)	yes	yes	yes	yes			Hanelová et al 2013	Hanelová et al 2013	Kikuchi et al 2009
Hemiptera	Acanthosomatidae	Acanthosoma	haemorrhoidale	Candidatus Rosenkranzia clausaccus	Prokaryota	Candidatus_Rosenkranzia_claucaccus		extra	no (gut crypt localised symbiont)	cosegragation			fruit/seeds	fruit/leaves (parenchyma)	yes	yes	yes	yes			Hanelová et al 2013	Hanelová et al 2013	Kikuchi et al 2009
Hemiptera	Acanthosomatidae	Acanthosoma	labiduroides	Candidatus Rosenkranzia clausaccus	Prokaryota	Candidatus_Rosenkranzia_claucaccus		extra	no (gut crypt localised symbiont)	cosegragation			fruit/seeds	fruit/leaves (parenchyma)	yes	yes	yes	yes			Hanelová et al 2013	Hanelová et al 2013	Kikuchi et al 2009
Hemiptera	Acanthosomatidae	Sastragala	scutellata	Candidatus Rosenkranzia clausaccus	Prokaryota	Candidatus_Rosenkranzia_claucaccus		extra	no (gut crypt localised symbiont)	cosegragation			fruit/seeds	fruit/leaves (parenchyma)	yes	yes	yes	yes			Hanelová et al 2013	Hanelová et al 2013	Kikuchi et al 2009
Hemiptera	Acanthosomatidae	Elasmucha	signoreti	Candidatus Rosenkranzia clausaccus	Prokaryota	Candidatus_Rosenkranzia_claucaccus		extra	no (gut crypt localised symbiont)	cosegragation			fruit/seeds	fruit/leaves (parenchyma)	yes	yes	yes	yes			Hanelová et al 2013	Hanelová et al 2013	Kikuchi et al 2009
Hemiptera	Achilidae	gen	sp10	Candidatus Sulcia muelleri	Prokaryota	Candidatus_Sulcia_muelleri_of_Achilidae		intra	yes	cosegragation			fungi	phloem	yes	yes	no	no			Denno and Perfect 1994 Novotny and Wilson 1997	Denno and Perfect 1994 Novotny and Wilson 1997	Müller 1962	Müller 1962	Cosegragation for Sulcia is based on Urban and Cryan 2012 Bressan et al 2009
Hemiptera	Achilidae	gen	sp4	Candidatus Sulcia muelleri	Prokaryota	Candidatus_Sulcia_muelleri_of_Achilidae		intra	yes	cosegragation			fungi	phloem	yes	yes	no	no			Denno and Perfect 1994 Novotny and Wilson 1997	Denno and Perfect 1994 Novotny and Wilson 1997	Müller 1962	Müller 1962
Hemiptera	Achilidae	gen	sp5	Candidatus Sulcia muelleri	Prokaryota	Candidatus_Sulcia_muelleri_of_Achilidae		intra	yes	cosegragation			fungi	phloem	yes	yes	no	no			Denno and Perfect 1994 Novotny and Wilson 1997	Denno and Perfect 1994 Novotny and Wilson 1997	Müller 1962	Müller 1962
Hemiptera	Achilidae	gen	sp6	Candidatus Sulcia muelleri	Prokaryota	Candidatus_Sulcia_muelleri_of_Achilidae		intra	yes	cosegragation			fungi	phloem	yes	yes	no	no			Denno and Perfect 1994 Novotny and Wilson 1997	Denno and Perfect 1994 Novotny and Wilson 1997	Müller 1962	Müller 1962
Hemiptera	Achilidae	gen	sp7	Candidatus Sulcia muelleri	Prokaryota	Candidatus_Sulcia_muelleri_of_Achilidae		intra	yes	cosegragation			fungi	phloem	yes	yes	no	no			Denno and Perfect 1994 Novotny and Wilson 1997	Denno and Perfect 1994 Novotny and Wilson 1997	Müller 1962	Müller 1962
Hemiptera	Achilidae	gen	sp8	Candidatus Sulcia muelleri	Prokaryota	Candidatus_Sulcia_muelleri_of_Achilidae		intra	yes	cosegragation			fungi	phloem	yes	yes	no	no			Denno and Perfect 1994 Novotny and Wilson 1997	Denno and Perfect 1994 Novotny and Wilson 1997	Müller 1962	Müller 1962
Hemiptera	Achilidae	gen	sp9	Candidatus Sulcia muelleri	Prokaryota	Candidatus_Sulcia_muelleri_of_Achilidae		intra	yes	cosegragation			fungi	phloem	yes	yes	no	no			Denno and Perfect 1994 Novotny and Wilson 1997	Denno and Perfect 1994 Novotny and Wilson 1997	Müller 1962	Müller 1962
Hemiptera	Achilidae	gen	sp1	Candidatus Vidania fulgoroideae	Prokaryota	Candidatus_Vidania_fulgoroideae_of_Achilidae		intra	yes	cosegragation			fungi	phloem	yes	yes	no	no			Denno and Perfect 1994 Novotny and Wilson 1997	Denno and Perfect 1994 Novotny and Wilson 1997	Müller 1962	Müller 1962	Cosegragation for Vidania is based on Urban and Cryan 2012
Hemiptera	Achilidae	gen	sp10	Candidatus Vidania fulgoroideae	Prokaryota	Candidatus_Vidania_fulgoroideae_of_Achilidae		intra	yes	cosegragation			fungi	phloem	yes	yes	no	no			Denno and Perfect 1994 Novotny and Wilson 1997	Denno and Perfect 1994 Novotny and Wilson 1997	Müller 1962	Müller 1962
Hemiptera	Achilidae	gen	sp2	Candidatus Vidania fulgoroideae	Prokaryota	Candidatus_Vidania_fulgoroideae_of_Achilidae		intra	yes	cosegragation			fungi	phloem	yes	yes	no	no			Denno and Perfect 1994 Novotny and Wilson 1997	Denno and Perfect 1994 Novotny and Wilson 1997	Müller 1962	Müller 1962
Hemiptera	Achilidae	gen	sp3	Candidatus Vidania fulgoroideae	Prokaryota	Candidatus_Vidania_fulgoroideae_of_Achilidae		intra	yes	cosegragation			fungi	phloem	yes	yes	no	no			Denno and Perfect 1994 Novotny and Wilson 1997	Denno and Perfect 1994 Novotny and Wilson 1997	Müller 1962	Müller 1962
Hemiptera	Achilidae	gen	sp4	Candidatus Vidania fulgoroideae	Prokaryota	Candidatus_Vidania_fulgoroideae_of_Achilidae		intra	yes	cosegragation			fungi	phloem	yes	yes	no	no			Denno and Perfect 1994 Novotny and Wilson 1997	Denno and Perfect 1994 Novotny and Wilson 1997	Müller 1962	Müller 1962
Hemiptera	Achilidae	gen	sp5	Candidatus Vidania fulgoroideae	Prokaryota	Candidatus_Vidania_fulgoroideae_of_Achilidae		intra	yes	cosegragation			fungi	phloem	yes	yes	no	no			Denno and Perfect 1994 Novotny and Wilson 1997	Denno and Perfect 1994 Novotny and Wilson 1997	Müller 1962	Müller 1962
Hemiptera	Achilidae	gen	sp6	Candidatus Vidania fulgoroideae	Prokaryota	Candidatus_Vidania_fulgoroideae_of_Achilidae		intra	yes	cosegragation			fungi	phloem	yes	yes	no	no			Denno and Perfect 1994 Novotny and Wilson 1997	Denno and Perfect 1994 Novotny and Wilson 1997	Müller 1962	Müller 1962
Hemiptera	Achilidae	gen	sp7	Candidatus Vidania fulgoroideae	Prokaryota	Candidatus_Vidania_fulgoroideae_of_Achilidae		intra	yes	cosegragation			fungi	phloem	yes	yes	no	no			Denno and Perfect 1994 Novotny and Wilson 1997	Denno and Perfect 1994 Novotny and Wilson 1997	Müller 1962	Müller 1962
Hemiptera	Achilidae	gen	sp8	Candidatus Vidania fulgoroideae	Prokaryota	Candidatus_Vidania_fulgoroideae_of_Achilidae		intra	yes	cosegragation			fungi	phloem	yes	yes	no	no			Denno and Perfect 1994 Novotny and Wilson 1997	Denno and Perfect 1994 Novotny and Wilson 1997	Müller 1962	Müller 1962
Hemiptera	Achilidae	gen	sp9	Candidatus Vidania fulgoroideae	Prokaryota	Candidatus_Vidania_fulgoroideae_of_Achilidae		intra	yes	cosegragation			fungi	phloem	yes	yes	no	no			Denno and Perfect 1994 Novotny and Wilson 1997	Denno and Perfect 1994 Novotny and Wilson 1997	Müller 1962	Müller 1962
Hemiptera	Achilidae	gen	sp1	F-symbiont	Prokaryota			intra	yes				fungi	phloem	yes	yes	no	no			Denno and Perfect 1994 Novotny and Wilson 1997	Denno and Perfect 1994 Novotny and Wilson 1997	Müller 1962	Müller 1962
Hemiptera	Achilidae	gen	sp2	F-symbiont	Prokaryota			intra	yes				fungi	phloem	yes	yes	no	no			Denno and Perfect 1994 Novotny and Wilson 1997	Denno and Perfect 1994 Novotny and Wilson 1997	Müller 1962	Müller 1962
Hemiptera	Achilidae	gen	sp3	F-symbiont	Prokaryota			intra	yes				fungi	phloem	yes	yes	no	no			Denno and Perfect 1994 Novotny and Wilson 1997	Denno and Perfect 1994 Novotny and Wilson 1997	Müller 1962	Müller 1962
Hemiptera	Adelgidae	Adelges	tsugae	Candidatus Annandia adelgestsuga	Prokaryota	Candidatus_Annandia_adelgestsuga		intra	yes		leaves (parenchyma)	leaves (parenchyma)	phloem/leaves (parenchyma)	phloem/leaves (parenchyma)	yes	yes	yes	no	von Dohlen et al 2013	von Dohlen et al 2013			von Dohlen et al 2013	von Dohlen et al 2013
Hemiptera	Adelgidae	Pineus	strobi	Candidatus Annandia pinicola	Prokaryota	Candidatus_Annandia_adelgestsuga		intra	yes				phloem/leaves (parenchyma)	phloem/leaves (parenchyma)	yes	yes	no	no			Toenshoff et al 2012A & 2012B	Toenshoff et al 2012A & 2012B	Toenshoff et al 2014	Toenshoff et al 2014
Hemiptera	Adelgidae	Adelges	nordmannianae (piceae)	Candidatus Ecksteinia adelgidicola	Prokaryota	Candidatus_Ecksteinia_adelgidicola		intra	yes		leaves (parenchyma)	leaves (parenchyma)	phloem/leaves (parenchyma)	phloem/leaves (parenchyma)	yes	yes	yes	no	Toenshoff et al 2012B	Toenshoff et al 2012B			Toenshoff et al 2012B	Toenshoff et al 2012B
Hemiptera	Adelgidae	Adelges	cooleyi (coweni)	Candidatus Gillettellia cooleyia	Prokaryota	Candidatus_Gillettellia_cooleyia		intra	yes				phloem/leaves (parenchyma)	phloem/leaves (parenchyma)	yes	yes	yes	no			Toenshoff et al 2012A & 2012B	Toenshoff et al 2012A & 2012B	Toenshoff et al 2012A	Toenshoff et al 2012A
Hemiptera	Adelgidae	Pineus	strobi	Candidatus Hartigia pinicola	Prokaryota	Candidatus_Hartigia_pinicola		intra	yes				phloem/leaves (parenchyma)	phloem/leaves (parenchyma)	yes	yes	yes	no			Toenshoff et al 2012A & 2012B	Toenshoff et al 2012A & 2012B	Toenshoff et al 2014	Toenshoff et al 2014
Hemiptera	Adelgidae	Adelges	abietis (viridis)	Candidatus Profftia tarda	Prokaryota	Candidatus_Profftia_tarda		intra	yes	cosegragation			phloem/leaves (parenchyma)	phloem/leaves (parenchyma)	yes	yes	yes	no			Toenshoff et al 2012A & 2012B	Toenshoff et al 2012A & 2012B	Toenshoff et al 2012A	Toenshoff et al 2012A
Hemiptera	Adelgidae	Adelges	laricis/tardus	Candidatus Profftia tarda	Prokaryota	Candidatus_Profftia_tarda		intra	yes	cosegragation			phloem/leaves (parenchyma)	phloem/leaves (parenchyma)	yes	yes	yes	no			Toenshoff et al 2012A & 2012B	Toenshoff et al 2012A & 2012B	Toenshoff et al 2012	Toenshoff et al 2012
Hemiptera	Adelgidae	Adelges	tsugae	Candidatus Serratia symbiotica	Prokaryota	Candidatus_Serratia_symbiotica_of_Adelges_tsugae		intra	yes		leaves (parenchyma)	leaves (parenchyma)	phloem/leaves (parenchyma)	phloem/leaves (parenchyma)	yes	yes	yes	no	von Dohlen et al 2013	von Dohlen et al 2013			von Dohlen et al 2013	von Dohlen et al 2013
Hemiptera	Adelgidae	Adelges	nordmannianae (piceae)	Candidatus Steffania adelgidicola	Prokaryota	Candidatus_Steffania_adelgidicola		intra	yes		leaves (parenchyma)	leaves (parenchyma)	phloem/leaves (parenchyma)	phloem/leaves (parenchyma)	yes	yes	yes	no	Toenshoff et al 2012B	Toenshoff et al 2012B			Toenshoff et al 2012B	Toenshoff et al 2012B
Hemiptera	Adelgidae	Adelges	cooleyi (coweni)	Candidatus Valloti acooleyia	Prokaryota	Candidatus_Vallotia_cooleyia		intra	yes	cosegragation			phloem/leaves (parenchyma)	phloem/leaves (parenchyma)	yes	yes	yes	no			Toenshoff et al 2012A & 2012B	Toenshoff et al 2012A & 2012B	Toenshoff et al 2012A	Toenshoff et al 2012A
Hemiptera	Adelgidae	Adelges	laricis/tardus	Candidatus Vallotia tarda	Prokaryota	Candidatus_Vallotia_tarda		intra	yes	cosegragation			phloem/leaves (parenchyma)	phloem/leaves (parenchyma)	yes	yes	no	no			Toenshoff et al 2012A & 2012B	Toenshoff et al 2012A & 2012B	Toenshoff et al 2012	Toenshoff et al 2012
Hemiptera	Adelgidae	Adelges	abietis (viridis)	Candidatus Vallotia virida	Prokaryota	Candidatus_Vallotia_virida		intra	yes	cosegragation			phloem/leaves (parenchyma)	phloem/leaves (parenchyma)	yes	yes	no	no			Toenshoff et al 2012A & 2012B	Toenshoff et al 2012A & 2012B	Toenshoff et al 2012A	Toenshoff et al 2012A
Hemiptera	Aleyrodidae	Bemisia	tabaci	Candidatus Hamiltonella defensa	Prokaryota			intra	yes	not ubiquitous			phloem	phloem	no	no	no	no			Capinera 2008	Capinera 2008	Gueguen et al 2010
Hemiptera	Aleyrodidae	Trialeurodes	vaporariorum	Candidatus Hamiltonella defensa	Prokaryota			intra	yes	not ubiquitous			phloem	phloem	no	no	no	no			Capinera 2008	Capinera 2008	Skaljac et al 2010	Skaljac et al 2010
Hemiptera	Aleyrodidae	Bemisia	tabaci	Candidatus Portiera aleyrodidarum	Prokaryota	Candidatus_Portiera_aleyrodidarum		intra	yes	cosegragation			phloem	phloem	yes	yes	yes	yes			Capinera 2008	Capinera 2008	Thao and Baumann 2004	Skaljac et al 2010
Hemiptera	Aleyrodidae	Trialeurodes	vaporariorum	Candidatus Portiera aleyrodidarum	Prokaryota	Candidatus_Portiera_aleyrodidarum		intra	yes	cosegragation			phloem	phloem	yes	yes	yes	yes			Capinera 2008	Capinera 2008	Thao and Baumann 2004	Skaljac et al 2010
Hemiptera	Aleyrodidae	Tetraleurodes	acaciae	Candidatus Portiera aleyrodidarum	Prokaryota	Candidatus_Portiera_aleyrodidarum		intra	yes	cosegragation			phloem	phloem	yes	yes	yes	yes			Capinera 2008	Capinera 2008	Thao and Baumann 2004
Hemiptera	Aleyrodidae	Aleurochiton	aceris	Candidatus Portiera aleyrodidarum	Prokaryota	Candidatus_Portiera_aleyrodidarum		intra	yes	cosegragation			phloem	phloem	yes	yes	yes	yes			Capinera 2008	Capinera 2008	Thao and Baumann 2004
Hemiptera	Aleyrodidae	Neomaskellia	andropogonis	Candidatus Portiera aleyrodidarum	Prokaryota	Candidatus_Portiera_aleyrodidarum		intra	yes	cosegragation			phloem	phloem	yes	yes	yes	yes			Capinera 2008	Capinera 2008	Thao and Baumann 2004
Hemiptera	Aleyrodidae	Aleuroparadoxus	arctostaphylli	Candidatus Portiera aleyrodidarum	Prokaryota	Candidatus_Portiera_aleyrodidarum		intra	yes	cosegragation			phloem	phloem	yes	yes	yes	yes			Capinera 2008	Capinera 2008	Thao and Baumann 2004
Hemiptera	Aleyrodidae	Bemisia	argentifolii	Candidatus Portiera aleyrodidarum	Prokaryota	Candidatus_Portiera_aleyrodidarum		intra	yes	cosegragation			phloem	phloem	yes	yes	yes	yes			Capinera 2008	Capinera 2008	Thao and Baumann 2004
Hemiptera	Aleyrodidae	Vasdavidius	concursus	Candidatus Portiera aleyrodidarum	Prokaryota	Candidatus_Portiera_aleyrodidarum		intra	yes	cosegragation			phloem	phloem	yes	yes	yes	yes			Capinera 2008	Capinera 2008	Thao and Baumann 2004
Hemiptera	Aleyrodidae	Aleurodicus	dispersus	Candidatus Portiera aleyrodidarum	Prokaryota	Candidatus_Portiera_aleyrodidarum		intra	yes	cosegragation			phloem	phloem	yes	yes	yes	yes			Capinera 2008	Capinera 2008	Thao and Baumann 2004
Hemiptera	Aleyrodidae	Aleurodicus	dugesii	Candidatus Portiera aleyrodidarum	Prokaryota	Candidatus_Portiera_aleyrodidarum		intra	yes	cosegragation			phloem	phloem	yes	yes	yes	yes			Capinera 2008	Capinera 2008	Thao and Baumann 2004
Hemiptera	Aleyrodidae	Aleyrodes	elevatus	Candidatus Portiera aleyrodidarum	Prokaryota	Candidatus_Portiera_aleyrodidarum		intra	yes	cosegragation			phloem	phloem	yes	yes	yes	yes			Capinera 2008	Capinera 2008	Thao and Baumann 2004
Hemiptera	Aleyrodidae	Aleuroplatus	gelatinosus	Candidatus Portiera aleyrodidarum	Prokaryota	Candidatus_Portiera_aleyrodidarum		intra	yes	cosegragation			phloem	phloem	yes	yes	yes	yes			Capinera 2008	Capinera 2008	Thao and Baumann 2004
Hemiptera	Aleyrodidae	Dialeurodes	groupA	Candidatus Portiera aleyrodidarum	Prokaryota	Candidatus_Portiera_aleyrodidarum		intra	yes	cosegragation			phloem	phloem	yes	yes	yes	yes			Capinera 2008	Capinera 2008	Thao and Baumann 2004
Hemiptera	Aleyrodidae	Dialeurodes	groupB	Candidatus Portiera aleyrodidarum	Prokaryota	Candidatus_Portiera_aleyrodidarum		intra	yes	cosegragation			phloem	phloem	yes	yes	yes	yes			Capinera 2008	Capinera 2008	Thao and Baumann 2004
Hemiptera	Aleyrodidae	Dialeurodes	hongkongensis	Candidatus Portiera aleyrodidarum	Prokaryota	Candidatus_Portiera_aleyrodidarum		intra	yes	cosegragation			phloem	phloem	yes	yes	yes	yes			Capinera 2008	Capinera 2008	Thao and Baumann 2004
Hemiptera	Aleyrodidae	Trialeurodes	hutchingsi	Candidatus Portiera aleyrodidarum	Prokaryota	Candidatus_Portiera_aleyrodidarum		intra	yes	cosegragation			phloem	phloem	yes	yes	yes	yes			Capinera 2008	Capinera 2008	Thao and Baumann 2004
Hemiptera	Aleyrodidae	Tetraleurodes	mori	Candidatus Portiera aleyrodidarum	Prokaryota	Candidatus_Portiera_aleyrodidarum		intra	yes	cosegragation			phloem	phloem	yes	yes	yes	yes			Capinera 2008	Capinera 2008	Thao and Baumann 2004
Hemiptera	Aleyrodidae	Siphoninus	phillyreae	Candidatus Portiera aleyrodidarum	Prokaryota	Candidatus_Portiera_aleyrodidarum		intra	yes	cosegragation			phloem	phloem	yes	yes	yes	yes			Capinera 2008	Capinera 2008	Thao and Baumann 2004
Hemiptera	Aleyrodidae	Aleyrodes	proletella	Candidatus Portiera aleyrodidarum	Prokaryota	Candidatus_Portiera_aleyrodidarum		intra	yes	cosegragation			phloem	phloem	yes	yes	yes	yes			Capinera 2008	Capinera 2008	Thao and Baumann 2004
Hemiptera	Aleyrodidae	Aleuroplatus	sp	Candidatus Portiera aleyrodidarum	Prokaryota	Candidatus_Portiera_aleyrodidarum		intra	yes	cosegragation			phloem	phloem	yes	yes	yes	yes			Capinera 2008	Capinera 2008	Thao and Baumann 2004
Hemiptera	Aleyrodidae	Bemisia	sp	Candidatus Portiera aleyrodidarum	Prokaryota	Candidatus_Portiera_aleyrodidarum		intra	yes	cosegragation			phloem	phloem	yes	yes	yes	yes			Capinera 2008	Capinera 2008	Thao and Baumann 2004
Hemiptera	Aleyrodidae	Acanthaleyrodes	styraci	Candidatus Portiera aleyrodidarum	Prokaryota	Candidatus_Portiera_aleyrodidarum		intra	yes	cosegragation			phloem	phloem	yes	yes	yes	yes			Capinera 2008	Capinera 2008	Thao and Baumann 2004
Hemiptera	Alydidae			Burkholdaria												no	no	no					Kikuchi et al 2011 Matsuura et al 2012B
Hemiptera	Anthocoridae	gen	sp	none known					none known				insects	insects	no	yes	no	no			Resh and Cardé 2009	Resh and Cardé 2009	Schneider 1939	Schneider 1939
Hemiptera	Aphidoidea	Brachycaudus	aconiti	Buchnera aphidicola	Prokaryota	Buchnera_aphidicola		intra	yes	cosegragation			phloem	phloem	yes	yes	yes	yes			Raven 1983 Dinant et al 2010	Raven 1983 Dinant et al 2010	Jousselin et al 2009
Hemiptera	Aphidoidea	Brachycaudus	amygdalinus	Buchnera aphidicola	Prokaryota	Buchnera_aphidicola		intra	yes	cosegragation			phloem	phloem	yes	yes	yes	yes			Raven 1983 Dinant et al 2010	Raven 1983 Dinant et al 2010	Jousselin et al 2009
Hemiptera	Aphidoidea	Brachycaudus	ballotae	Buchnera aphidicola	Prokaryota	Buchnera_aphidicola		intra	yes	cosegragation			phloem	phloem	yes	yes	yes	yes			Raven 1983 Dinant et al 2010	Raven 1983 Dinant et al 2010	Jousselin et al 2009
Hemiptera	Aphidoidea	Brachycaudus	bicolor	Buchnera aphidicola	Prokaryota	Buchnera_aphidicola		intra	yes	cosegragation			phloem	phloem	yes	yes	yes	yes			Raven 1983 Dinant et al 2010	Raven 1983 Dinant et al 2010	Jousselin et al 2009
Hemiptera	Aphidoidea	Brachycaudus	cardui	Buchnera aphidicola	Prokaryota	Buchnera_aphidicola		intra	yes	cosegragation			phloem	phloem	yes	yes	yes	yes			Raven 1983 Dinant et al 2010	Raven 1983 Dinant et al 2010	Jousselin et al 2009
Hemiptera	Aphidoidea	Brachycaudus	cerasicola	Buchnera aphidicola	Prokaryota	Buchnera_aphidicola		intra	yes	cosegragation			phloem	phloem	yes	yes	yes	yes			Raven 1983 Dinant et al 2010	Raven 1983 Dinant et al 2010	Jousselin et al 2009
Hemiptera	Aphidoidea	Brachycaudus	cerinthis	Buchnera aphidicola	Prokaryota	Buchnera_aphidicola		intra	yes	cosegragation			phloem	phloem	yes	yes	yes	yes			Raven 1983 Dinant et al 2010	Raven 1983 Dinant et al 2010	Jousselin et al 2009
Hemiptera	Aphidoidea	Brachycaudus	divaricatae	Buchnera aphidicola	Prokaryota	Buchnera_aphidicola		intra	yes	cosegragation			phloem	phloem	yes	yes	yes	yes			Raven 1983 Dinant et al 2010	Raven 1983 Dinant et al 2010	Jousselin et al 2009
Hemiptera	Aphidoidea	Brachycaudus	helichrysi	Buchnera aphidicola	Prokaryota	Buchnera_aphidicola		intra	yes	cosegragation			phloem	phloem	yes	yes	yes	yes			Raven 1983 Dinant et al 2010	Raven 1983 Dinant et al 2010	Jousselin et al 2009
Hemiptera	Aphidoidea	Brachycaudus	jacobi	Buchnera aphidicola	Prokaryota	Buchnera_aphidicola		intra	yes	cosegragation			phloem	phloem	yes	yes	yes	yes			Raven 1983 Dinant et al 2010	Raven 1983 Dinant et al 2010	Jousselin et al 2009
Hemiptera	Aphidoidea	Brachycaudus	klugkisti	Buchnera aphidicola	Prokaryota	Buchnera_aphidicola		intra	yes	cosegragation			phloem	phloem	yes	yes	yes	yes			Raven 1983 Dinant et al 2010	Raven 1983 Dinant et al 2010	Jousselin et al 2009
Hemiptera	Aphidoidea	Brachycaudus	lamii	Buchnera aphidicola	Prokaryota	Buchnera_aphidicola		intra	yes	cosegragation			phloem	phloem	yes	yes	yes	yes			Raven 1983 Dinant et al 2010	Raven 1983 Dinant et al 2010	Jousselin et al 2009
Hemiptera	Aphidoidea	Brachycaudus	lateralis	Buchnera aphidicola	Prokaryota	Buchnera_aphidicola		intra	yes	cosegragation			phloem	phloem	yes	yes	yes	yes			Raven 1983 Dinant et al 2010	Raven 1983 Dinant et al 2010	Jousselin et al 2009
Hemiptera	Aphidoidea	Brachycaudus	linariae	Buchnera aphidicola	Prokaryota	Buchnera_aphidicola		intra	yes	cosegragation			phloem	phloem	yes	yes	yes	yes			Raven 1983 Dinant et al 2010	Raven 1983 Dinant et al 2010	Jousselin et al 2009
Hemiptera	Aphidoidea	Brachycaudus	lucifugus	Buchnera aphidicola	Prokaryota	Buchnera_aphidicola		intra	yes	cosegragation			phloem	phloem	yes	yes	yes	yes			Raven 1983 Dinant et al 2010	Raven 1983 Dinant et al 2010	Jousselin et al 2009
Hemiptera	Aphidoidea	Brachycaudus	lychnicola	Buchnera aphidicola	Prokaryota	Buchnera_aphidicola		intra	yes	cosegragation			phloem	phloem	yes	yes	yes	yes			Raven 1983 Dinant et al 2010	Raven 1983 Dinant et al 2010	Jousselin et al 2009
Hemiptera	Aphidoidea	Brachycaudus	lychnidis	Buchnera aphidicola	Prokaryota	Buchnera_aphidicola		intra	yes	cosegragation			phloem	phloem	yes	yes	yes	yes			Raven 1983 Dinant et al 2010	Raven 1983 Dinant et al 2010	Jousselin et al 2009
Hemiptera	Aphidoidea	Brachycaudus	malvae	Buchnera aphidicola	Prokaryota	Buchnera_aphidicola		intra	yes	cosegragation			phloem	phloem	yes	yes	yes	yes			Raven 1983 Dinant et al 2010	Raven 1983 Dinant et al 2010	Jousselin et al 2009
Hemiptera	Aphidoidea	Brachycaudus	mordvilkoi	Buchnera aphidicola	Prokaryota	Buchnera_aphidicola		intra	yes	cosegragation			phloem	phloem	yes	yes	yes	yes			Raven 1983 Dinant et al 2010	Raven 1983 Dinant et al 2010	Jousselin et al 2009
Hemiptera	Aphidoidea	Brachycaudus	napelli	Buchnera aphidicola	Prokaryota	Buchnera_aphidicola		intra	yes	cosegragation			phloem	phloem	yes	yes	yes	yes			Raven 1983 Dinant et al 2010	Raven 1983 Dinant et al 2010	Jousselin et al 2009
Hemiptera	Aphidoidea	Brachycaudus	persicae	Buchnera aphidicola	Prokaryota	Buchnera_aphidicola		intra	yes	cosegragation			phloem	phloem	yes	yes	yes	yes			Raven 1983 Dinant et al 2010	Raven 1983 Dinant et al 2010	Jousselin et al 2009
Hemiptera	Aphidoidea	Brachycaudus	populi	Buchnera aphidicola	Prokaryota	Buchnera_aphidicola		intra	yes	cosegragation			phloem	phloem	yes	yes	yes	yes			Raven 1983 Dinant et al 2010	Raven 1983 Dinant et al 2010	Jousselin et al 2009
Hemiptera	Aphidoidea	Brachycaudus	prunicola	Buchnera aphidicola	Prokaryota	Buchnera_aphidicola		intra	yes	cosegragation			phloem	phloem	yes	yes	yes	yes			Raven 1983 Dinant et al 2010	Raven 1983 Dinant et al 2010	Jousselin et al 2009
Hemiptera	Aphidoidea	Brachycaudus	rumexicolens	Buchnera aphidicola	Prokaryota	Buchnera_aphidicola		intra	yes	cosegragation			phloem	phloem	yes	yes	yes	yes			Raven 1983 Dinant et al 2010	Raven 1983 Dinant et al 2010	Jousselin et al 2009
Hemiptera	Aphidoidea	Brachycaudus	salicinae	Buchnera aphidicola	Prokaryota	Buchnera_aphidicola		intra	yes	cosegragation			phloem	phloem	yes	yes	yes	yes			Raven 1983 Dinant et al 2010	Raven 1983 Dinant et al 2010	Jousselin et al 2009
Hemiptera	Aphidoidea	Brachycaudus	schwartzi	Buchnera aphidicola	Prokaryota	Buchnera_aphidicola		intra	yes	cosegragation			phloem	phloem	yes	yes	yes	yes			Raven 1983 Dinant et al 2010	Raven 1983 Dinant et al 2010	Jousselin et al 2009
Hemiptera	Aphidoidea	Brachycaudus	spiraeae	Buchnera aphidicola	Prokaryota	Buchnera_aphidicola		intra	yes	cosegragation			phloem	phloem	yes	yes	yes	yes			Raven 1983 Dinant et al 2010	Raven 1983 Dinant et al 2010	Jousselin et al 2009
Hemiptera	Aphidoidea	Brachycaudus	tragopogonis	Buchnera aphidicola	Prokaryota	Buchnera_aphidicola		intra	yes	cosegragation			phloem	phloem	yes	yes	yes	yes			Raven 1983 Dinant et al 2010	Raven 1983 Dinant et al 2010	Jousselin et al 2009
Hemiptera	Aphidoidea	Uroleucon	jaceicola	Buchnera aphidicola	Prokaryota	Buchnera_aphidicola		intra	yes	cosegragation			phloem	phloem	yes	yes	yes	yes			Raven 1983 Dinant et al 2010	Raven 1983 Dinant et al 2010	Moran and Telang 1998	Moran and Telang 1998
Hemiptera	Aphidoidea	Acyrthosiphon	pisum	Buchnera aphidicola	Prokaryota	Buchnera_aphidicola		intra	yes	cosegragation			phloem	phloem	yes	yes	yes	yes			Raven 1983 Dinant et al 2010	Raven 1983 Dinant et al 2010	Munson et al 1991	Braendle et al 2003
Hemiptera	Aphidoidea	Uroleucon	sonchi	Buchnera aphidicola	Prokaryota	Buchnera_aphidicola		intra	yes	cosegragation			phloem	phloem	yes	yes	yes	yes			Raven 1983 Dinant et al 2010	Raven 1983 Dinant et al 2010	Munson et al 1991	Moran and Telan1998
Hemiptera	Aphidoidea	Acyrthosiphon	pisum	Candidatus Fukatsuia symbiotica	Prokaryota		yes	intra & extra		not ubiquitous			phloem	phloem	no	no	no	no			Raven 1983 Dinant et al 2010	Raven 1983 Dinant et al 2010	Henry et al 2013 Heyworth et al 2015
Hemiptera	Aphidoidea	Acyrthosiphon	pisum	Candidatus Hamiltonella defensa	Prokaryota		yes	intra & extra		not ubiquitous			phloem	phloem	no	no	no	no			Raven 1983 Dinant et al 2010	Raven 1983 Dinant et al 2010	Henry et al 2013 Oliver et al 2003
Hemiptera	Aphidoidea	Acyrthosiphon	pisum	Candidatus Regiella insecticola	Prokaryota		yes	intra & extra		not ubiquitous			phloem	phloem	no	no	no	no			Raven 1983 Dinant et al 2010	Raven 1983 Dinant et al 2010	Henry et al 2013 Scarorough et al 2005
Hemiptera	Aphidoidea	Acyrthosiphon	pisum	Candidatus Rickettsiella viridis	Prokaryota		yes	intra		not ubiquitous			phloem	phloem	no	no	no	no			Raven 1983 Dinant et al 2010	Raven 1983 Dinant et al 2010	Tsuchida et al 2014 Łukasik et al 2013
Hemiptera	Aphidoidea	Acyrthosiphon	pisum	Candidatus Serratia symbiotica	Prokaryota		yes	intra & extra		not ubiquitous			phloem	phloem	no	no	no	no			Raven 1983 Dinant et al 2010	Raven 1983 Dinant et al 2010	Henry et al 2013 Oliver et al 2006
Hemiptera	Aphidoidea	Cinara	cedri	Candidatus Serratia symbiotica (of Lachninae)	Prokaryota	Candidatus_Serratia_symbiotica_of_Cinara_cedri		intra	yes				phloem	phloem	yes	yes	yes	no			Raven 1983 Dinant et al 2010	Raven 1983 Dinant et al 2010	Lamelas et al 2011	Lamelas et al 2011
Hemiptera	Aphidoidea	Acyrthosiphon	pisum	Rickettsia sp.	Prokaryota		yes	intra		not ubiquitous			phloem	phloem	no	no	no	no			Raven 1983 Dinant et al 2010	Raven 1983 Dinant et al 2010	Tsuchida et al 2002 Łukasik et al 2013
Hemiptera	Aphidoidea	Cinara	sp	Sodalis-like symbiont	Prokaryota			intra					phloem	phloem		no	no	no			Raven 1983 Dinant et al 2010	Raven 1983 Dinant et al 2010	Burke et al 2009
Hemiptera	Aphidoidea	Acyrthosiphon	pisum	Spiroplasma sp.	Prokaryota		yes	intra		not ubiquitous			phloem	phloem	no	no	no	no			Raven 1983 Dinant et al 2010	Raven 1983 Dinant et al 2010	Tsuchida et al 2002 Łukasik et al 2013
Hemiptera	Aphidoidea	Yamatocallis	hirayamae	Yamatocallis tokyoensis	Prokaryota			intra	yes				phloem	phloem	yes	yes	no	no			Raven 1983 Dinant et al 2010	Raven 1983 Dinant et al 2010	Fukatsu 2001	Fukatsu 2001
Hemiptera	Aphidoidea	Yamatocallis	tokyoensis	Yamatocallis tokyoensis	Prokaryota			intra	yes				phloem	phloem	yes	yes	no	no			Raven 1983 Dinant et al 2010	Raven 1983 Dinant et al 2010	Fukatsu 2001	Fukatsu 2001
Hemiptera	Aphrophoridae	Philaenus	spumarius	Candidatus Sodalis pierantonius	Prokaryota	Sodalis_like_endosymbiont_of_Aphrophora		intra	yes				xylem	xylem	yes	yes	yes	no			Horsfield 1978 Dem et al 2013	Horsfield 1978 Dem et al 2013	Koga et al 2013A	Koga et al 2013A
Hemiptera	Aphrophoridae	Philaenarcys	bilineata	Candidatus Sodalis pierantonius	Prokaryota	Sodalis_like_endosymbiont_of_Aphrophora		intra	yes				xylem	xylem	yes	yes	yes	no			Horsfield 1978 Dem et al 2013	Horsfield 1978 Dem et al 2013	Koga et al 2013A
Hemiptera	Aphrophoridae	Mesoptyelus	fascialis	Candidatus Sodalis pierantonius	Prokaryota	Sodalis_like_endosymbiont_of_Aphrophora		intra	yes				xylem	xylem	yes	yes	yes	no			Horsfield 1978 Dem et al 2013	Horsfield 1978 Dem et al 2013	Koga et al 2013A
Hemiptera	Aphrophoridae	Neophilaenus	lineatus	Candidatus Sodalis pierantonius	Prokaryota	Sodalis_like_endosymbiont_of_Aphrophora		intra	yes				xylem	xylem	yes	yes	yes	no			Horsfield 1978 Dem et al 2013	Horsfield 1978 Dem et al 2013	Koga et al 2013A
Hemiptera	Aphrophoridae	Philaenus	maghresignus	Candidatus Sodalis pierantonius	Prokaryota	Sodalis_like_endosymbiont_of_Aphrophora		intra	yes				xylem	xylem	yes	yes	yes	no			Horsfield 1978 Dem et al 2013	Horsfield 1978 Dem et al 2013	Koga et al 2013A
Hemiptera	Aphrophoridae	Aphrophora	quadrinotata	Candidatus Sodalis pierantonius	Prokaryota	Sodalis_like_endosymbiont_of_Aphrophora		intra	yes				xylem	xylem	yes	yes	yes	no			Horsfield 1978 Dem et al 2013	Horsfield 1978 Dem et al 2013	Koga et al 2013A
Hemiptera	Aphrophoridae	Philaenus	tesselatus	Candidatus Sodalis pierantonius	Prokaryota	Sodalis_like_endosymbiont_of_Aphrophora		intra	yes				xylem	xylem	yes	yes	yes	no			Horsfield 1978 Dem et al 2013	Horsfield 1978 Dem et al 2013	Koga et al 2013A
Hemiptera	Aphrophoridae	Philaenus	spumarius	Candidatus Sulcia muelleri	Prokaryota	Candidatus_Sulcia_muelleri_of_Aphrophoridae		intra	yes	cosegragation			xylem	xylem	yes	yes	no	no			Horsfield 1978 Dem et al 2013	Horsfield 1978 Dem et al 2013	Koga et al 2013A	Koga et al 2013A
Hemiptera	Aphrophoridae	Philaenarcys	bilineata	Candidatus Sulcia muelleri	Prokaryota	Candidatus_Sulcia_muelleri_of_Aphrophoridae		intra	yes	cosegragation			xylem	xylem	yes	yes	no	no			Horsfield 1978 Dem et al 2013	Horsfield 1978 Dem et al 2013	Koga et al 2013A
Hemiptera	Aphrophoridae	Lepyronia	coleoptrata	Candidatus Sulcia muelleri	Prokaryota	Candidatus_Sulcia_muelleri_of_Aphrophoridae		intra	yes	cosegragation			xylem	xylem	yes	yes	no	no			Horsfield 1978 Dem et al 2013	Horsfield 1978 Dem et al 2013	Koga et al 2013A
Hemiptera	Aphrophoridae	Mesoptyelus	fascialis	Candidatus Sulcia muelleri	Prokaryota	Candidatus_Sulcia_muelleri_of_Aphrophoridae		intra	yes	cosegragation			xylem	xylem	yes	yes	no	no			Horsfield 1978 Dem et al 2013	Horsfield 1978 Dem et al 2013	Koga et al 2013A
Hemiptera	Aphrophoridae	Ptyelus	grossus	Candidatus Sulcia muelleri	Prokaryota	Candidatus_Sulcia_muelleri_of_Aphrophoridae		intra	yes	cosegragation			xylem	xylem	yes	yes	no	no			Horsfield 1978 Dem et al 2013	Horsfield 1978 Dem et al 2013	Koga et al 2013A
Hemiptera	Aphrophoridae	Neophilaenus	lineatus	Candidatus Sulcia muelleri	Prokaryota	Candidatus_Sulcia_muelleri_of_Aphrophoridae		intra	yes	cosegragation			xylem	xylem	yes	yes	no	no			Horsfield 1978 Dem et al 2013	Horsfield 1978 Dem et al 2013	Koga et al 2013A
Hemiptera	Aphrophoridae	Philaenus	maghresignus	Candidatus Sulcia muelleri	Prokaryota	Candidatus_Sulcia_muelleri_of_Aphrophoridae		intra	yes	cosegragation			xylem	xylem	yes	yes	no	no			Horsfield 1978 Dem et al 2013	Horsfield 1978 Dem et al 2013	Koga et al 2013A
Hemiptera	Aphrophoridae	Aphrophora	quadrinotata	Candidatus Sulcia muelleri	Prokaryota	Candidatus_Sulcia_muelleri_of_Aphrophoridae		intra	yes	cosegragation			xylem	xylem	yes	yes	no	no			Horsfield 1978 Dem et al 2013	Horsfield 1978 Dem et al 2013	Koga et al 2013A
Hemiptera	Aphrophoridae	Cephisus	siccifolius	Candidatus Sulcia muelleri	Prokaryota	Candidatus_Sulcia_muelleri_of_Aphrophoridae		intra	yes	cosegragation			xylem	xylem	yes	yes	no	no			Horsfield 1978 Dem et al 2013	Horsfield 1978 Dem et al 2013	Koga et al 2013A
Hemiptera	Aphrophoridae	Clovia	sp	Candidatus Sulcia muelleri	Prokaryota	Candidatus_Sulcia_muelleri_of_Aphrophoridae		intra	yes	cosegragation			xylem	xylem	yes	yes	no	no			Horsfield 1978 Dem et al 2013	Horsfield 1978 Dem et al 2013	Koga et al 2013A
Hemiptera	Aphrophoridae	Philagra	sp	Candidatus Sulcia muelleri	Prokaryota	Candidatus_Sulcia_muelleri_of_Aphrophoridae		intra	yes	cosegragation			xylem	xylem	yes	yes	no	no			Horsfield 1978 Dem et al 2013	Horsfield 1978 Dem et al 2013	Koga et al 2013A
Hemiptera	Aphrophoridae	Philaenus	tesselatus	Candidatus Sulcia muelleri	Prokaryota	Candidatus_Sulcia_muelleri_of_Aphrophoridae		intra	yes	cosegragation			xylem	xylem	yes	yes	no	no			Horsfield 1978 Dem et al 2013	Horsfield 1978 Dem et al 2013	Koga et al 2013A
Hemiptera	Aphrophoridae	Lepyronia	coleoptrata	Candidatus Zinderia insecticola	Prokaryota	Candidatus_Zinderia_insecticola_of_Aphrophoridae		intra	yes	cosegragation			xylem	xylem	yes	yes	no	no			Horsfield 1978 Dem et al 2013	Horsfield 1978 Dem et al 2013	Koga et al 2013A
Hemiptera	Aphrophoridae	Aphrophora	quadrinotata	Candidatus Zinderia insecticola	Prokaryota	Candidatus_Zinderia_insecticola_of_Aphrophoridae		intra	yes	cosegragation			xylem	xylem	yes	yes	no	no			Horsfield 1978 Dem et al 2013	Horsfield 1978 Dem et al 2013	Koga et al 2013A
Hemiptera	Aphrophoridae	Cephisus	siccifolius	Candidatus Zinderia insecticola	Prokaryota	Candidatus_Zinderia_insecticola_of_Aphrophoridae		intra	yes	cosegragation			xylem	xylem	yes	yes	no	no			Horsfield 1978 Dem et al 2013	Horsfield 1978 Dem et al 2013	Koga et al 2013A
Hemiptera	Aphrophoridae	Clovia	sp	Candidatus Zinderia insecticola	Prokaryota	Candidatus_Zinderia_insecticola_of_Aphrophoridae		intra	yes	cosegragation			xylem	xylem	yes	yes	no	no			Horsfield 1978 Dem et al 2013	Horsfield 1978 Dem et al 2013	Koga et al 2013A
Hemiptera	Aphrophoridae	Philagra	sp	Candidatus Zinderia insecticola	Prokaryota	Candidatus_Zinderia_insecticola_of_Aphrophoridae		intra	yes	cosegragation			xylem	xylem	yes	yes	no	no			Horsfield 1978 Dem et al 2013	Horsfield 1978 Dem et al 2013	Koga et al 2013A
Hemiptera	Aphrophoridae	Microsargane	vittata	Candidatus Zinderia insecticola	Prokaryota	Candidatus_Zinderia_insecticola_of_Aphrophoridae		intra	yes	cosegragation			xylem	xylem	yes	yes	no	no			Horsfield 1978 Dem et al 2013	Horsfield 1978 Dem et al 2013	Koga et al 2013A
Hemiptera	Aradidae	gen	sp	none known					none known				fungi	fungi	no	yes	no	no			Coscarón and Contreras 2015	Coscarón and Contreras 2015	Schneider 1939	Schneider 1939
Hemiptera	Berytidae			Burkholdaria												no	no	no					Kikuchi et al 2011 Matsuura et al 2012B Schneider 1939
Hemiptera	Blissidae			Burkholdaria												no	no	no					Kikuchi et al 2011
Hemiptera	Blissidae	Ischnodemus	sabuleti	Candidatus Ischnodemia utricula	Prokaryota	Symbiont_of_Ischnodemia_utricula		intra	yes				phloem	phloem	yes	yes	yes	yes			Slater 1976	Slater 1976	Kuechler et al 2012	Kuechler et al 2012
Hemiptera	Caliscelidae	Caliscelis	bonellii	Candidatus Sulcia muelleri	Prokaryota			intra	yes	cosegragation			phloem	phloem	yes	yes	no	no			Novotny and Wilson 1997	Novotny and Wilson 1997	Müller 1962	Müller 1962
Hemiptera	Caliscelidae	Bruchomorpha	sp	Candidatus Sulcia muelleri	Prokaryota			intra	yes	cosegragation			phloem	phloem	yes	yes	no	no			Novotny and Wilson 1997	Novotny and Wilson 1997	Müller 1962	Müller 1962
Hemiptera	Calophyidae	Calophya	schini	Candidatus Carsonella ruddii	Prokaryota	Candidatus_Carsonella_ruddii_of_Calophya_schini		intra	yes	cosegragation			phloem	phloem	yes	yes	no	yes			Hodkinson 1974 Overhold 2015	Hodkinson 1974 Overhold 2015	Thao et al 2000	Thao et al 2000
Hemiptera	Cercopidae	Cosmoscarta	abdominalis (heros)	Candidatus Sulcia muelleri	Prokaryota	Candidatus_Sulcia_muelleri_Cercopidae_Prosapia		intra	yes	cosegragation			xylem	xylem	yes	yes	no	no			Novotny and Wilson 1997 Raven 1983	Novotny and Wilson 1997 Raven 1983	Koga et al 2013A
Hemiptera	Cercopidae	Prosapia	bicincta	Candidatus Sulcia muelleri	Prokaryota	Candidatus_Sulcia_muelleri_Cercopidae_Prosapia		intra	yes	cosegragation			xylem	xylem	yes	yes	no	no			Novotny and Wilson 1997 Raven 1983	Novotny and Wilson 1997 Raven 1983	Koga et al 2013A
Hemiptera	Cercopidae	Euryaulax	carnifex	Candidatus Sulcia muelleri	Prokaryota	Candidatus_Sulcia_muelleri_Cercopidae_Prosapia		intra	yes	cosegragation			xylem	xylem	yes	yes	no	no			Novotny and Wilson 1997 Raven 1983	Novotny and Wilson 1997 Raven 1983	Koga et al 2013A
Hemiptera	Cercopidae	Aeneolamia	contigua	Candidatus Sulcia muelleri	Prokaryota	Candidatus_Sulcia_muelleri_Cercopidae_Prosapia		intra	yes	cosegragation			xylem	xylem	yes	yes	no	no			Novotny and Wilson 1997 Raven 1983	Novotny and Wilson 1997 Raven 1983	Koga et al 2013A
Hemiptera	Cercopidae	Maxantonia	diversa	Candidatus Sulcia muelleri	Prokaryota	Candidatus_Sulcia_muelleri_Cercopidae_Prosapia		intra	yes	cosegragation			xylem	xylem	yes	yes	no	no			Novotny and Wilson 1997 Raven 1983	Novotny and Wilson 1997 Raven 1983	Koga et al 2013A
Hemiptera	Cercopidae	Huaina	inca	Candidatus Sulcia muelleri	Prokaryota	Candidatus_Sulcia_muelleri_Cercopidae_Prosapia		intra	yes	cosegragation			xylem	xylem	yes	yes	no	no			Novotny and Wilson 1997 Raven 1983	Novotny and Wilson 1997 Raven 1983	Koga et al 2013A
Hemiptera	Cercopidae	Machadoa	invenusta	Candidatus Sulcia muelleri	Prokaryota	Candidatus_Sulcia_muelleri_Cercopidae_Prosapia		intra	yes	cosegragation			xylem	xylem	yes	yes	no	no			Novotny and Wilson 1997 Raven 1983	Novotny and Wilson 1997 Raven 1983	Koga et al 2013A
Hemiptera	Cercopidae	Ocoaxo	lineatus	Candidatus Sulcia muelleri	Prokaryota	Candidatus_Sulcia_muelleri_Cercopidae_Prosapia		intra	yes	cosegragation			xylem	xylem	yes	yes	no	no			Novotny and Wilson 1997 Raven 1983	Novotny and Wilson 1997 Raven 1983	Koga et al 2013A
Hemiptera	Cercopidae	Locris	maculata	Candidatus Sulcia muelleri	Prokaryota	Candidatus_Sulcia_muelleri_Cercopidae_Prosapia		intra	yes	cosegragation			xylem	xylem	yes	yes	no	no			Novotny and Wilson 1997 Raven 1983	Novotny and Wilson 1997 Raven 1983	Koga et al 2013A
Hemiptera	Cercopidae	Baetkia	maroniensis	Candidatus Sulcia muelleri	Prokaryota	Candidatus_Sulcia_muelleri_Cercopidae_Prosapia		intra	yes	cosegragation			xylem	xylem	yes	yes	no	no			Novotny and Wilson 1997 Raven 1983	Novotny and Wilson 1997 Raven 1983	Koga et al 2013A
Hemiptera	Cercopidae	Aufidus	trifasciatus	Candidatus Sulcia muelleri	Prokaryota	Candidatus_Sulcia_muelleri_Cercopidae_Prosapia		intra	yes	cosegragation			xylem	xylem	yes	yes	no	no			Novotny and Wilson 1997 Raven 1983	Novotny and Wilson 1997 Raven 1983	Koga et al 2013A
Hemiptera	Cercopidae	Clastoptera	arizonana	Candidatus Sulcia muelleri	Prokaryota	Candidatus_Sulcia_muelleri_Cercopidae_Prosapia		intra	yes	cosegragation			xylem	xylem	yes	yes	no	no			Novotny and Wilson 1997 Raven 1983	Novotny and Wilson 1997 Raven 1983	Moran et al 2005	Moran et al 2005
Hemiptera	Cercopidae	Prosapia	bicincta	Candidatus Zinderia insecticola	Prokaryota	Candidatus_Zinderia_insecticola_of_Cercopidae		intra	yes	cosegragation			xylem	xylem	yes	yes	no	no			Novotny and Wilson 1997 Raven 1983	Novotny and Wilson 1997 Raven 1983	Koga et al 2013A
Hemiptera	Cercopidae	Euryaulax	carnifex	Candidatus Zinderia insecticola	Prokaryota	Candidatus_Zinderia_insecticola_of_Cercopidae		intra	yes	cosegragation			xylem	xylem	yes	yes	no	no			Novotny and Wilson 1997 Raven 1983	Novotny and Wilson 1997 Raven 1983	Koga et al 2013A
Hemiptera	Cercopidae	Maxantonia	diversa	Candidatus Zinderia insecticola	Prokaryota	Candidatus_Zinderia_insecticola_of_Cercopidae		intra	yes	cosegragation			xylem	xylem	yes	yes	no	no			Novotny and Wilson 1997 Raven 1983	Novotny and Wilson 1997 Raven 1983	Koga et al 2013A
Hemiptera	Cercopidae	Huaina	inca	Candidatus Zinderia insecticola	Prokaryota	Candidatus_Zinderia_insecticola_of_Cercopidae		intra	yes	cosegragation			xylem	xylem	yes	yes	no	no			Novotny and Wilson 1997 Raven 1983	Novotny and Wilson 1997 Raven 1983	Koga et al 2013A
Hemiptera	Cercopidae	Machadoa	invenusta	Candidatus Zinderia insecticola	Prokaryota	Candidatus_Zinderia_insecticola_of_Cercopidae		intra	yes	cosegragation			xylem	xylem	yes	yes	no	no			Novotny and Wilson 1997 Raven 1983	Novotny and Wilson 1997 Raven 1983	Koga et al 2013A
Hemiptera	Cercopidae	Ocoaxo	lineatus	Candidatus Zinderia insecticola	Prokaryota	Candidatus_Zinderia_insecticola_of_Cercopidae		intra	yes	cosegragation			xylem	xylem	yes	yes	no	no			Novotny and Wilson 1997 Raven 1983	Novotny and Wilson 1997 Raven 1983	Koga et al 2013A
Hemiptera	Cercopidae	Locris	maculata	Candidatus Zinderia insecticola	Prokaryota	Candidatus_Zinderia_insecticola_of_Cercopidae		intra	yes	cosegragation			xylem	xylem	yes	yes	no	no			Novotny and Wilson 1997 Raven 1983	Novotny and Wilson 1997 Raven 1983	Koga et al 2013A
Hemiptera	Cercopidae	Baetkia	maroniensis	Candidatus Zinderia insecticola	Prokaryota	Candidatus_Zinderia_insecticola_of_Cercopidae		intra	yes	cosegragation			xylem	xylem	yes	yes	no	no			Novotny and Wilson 1997 Raven 1983	Novotny and Wilson 1997 Raven 1983	Koga et al 2013A
Hemiptera	Cercopidae	Aufidus	trifasciatus	Candidatus Zinderia insecticola	Prokaryota	Candidatus_Zinderia_insecticola_of_Cercopidae		intra	yes	cosegragation			xylem	xylem	yes	yes	no	no			Novotny and Wilson 1997 Raven 1983	Novotny and Wilson 1997 Raven 1983	Koga et al 2013A
Hemiptera	Cicadellidae	Excultanus	sp	Bacteroidetes	Prokaryota			intra	yes				phloem	phloem	yes	yes	no	no			Novotny and Wilson 1997 Raven 1983	Novotny and Wilson 1997 Raven 1983	Moran et al 2005
Hemiptera	Cicadellidae	Homalodisca	vitripennis (coagulata)	Candidatus Baumannia cicadellinicola	Prokaryota	Candidatus_Baumannia_cicadellinicola_of_Graphocephala_atropunctata		intra	yes	cosegragation	xylem	xylem			yes	yes	yes	no	Novotny and Wilson 1997	Novotny and Wilson 1997			Moran et al 2003	Moran et al 2003
Hemiptera	Cicadellidae	Graphocephala	aurora	Candidatus Baumannia cicadellinicola	Prokaryota	Candidatus_Baumannia_cicadellinicola_of_Graphocephala_atropunctata		intra	yes	cosegragation	xylem	xylem			yes	yes	yes	no	Novotny and Wilson 1997	Novotny and Wilson 1997			Moran et al 2003
Hemiptera	Cicadellidae	Graphocephala	cythura	Candidatus Baumannia cicadellinicola	Prokaryota	Candidatus_Baumannia_cicadellinicola_of_Graphocephala_atropunctata		intra	yes	cosegragation	xylem	xylem			yes	yes	yes	no	Novotny and Wilson 1997	Novotny and Wilson 1997			Moran et al 2003
Hemiptera	Cicadellidae	Graphocephala	hieroglyphica	Candidatus Baumannia cicadellinicola	Prokaryota	Candidatus_Baumannia_cicadellinicola_of_Graphocephala_atropunctata		intra	yes	cosegragation	xylem	xylem			yes	yes	yes	no	Novotny and Wilson 1997	Novotny and Wilson 1997			Moran et al 2003
Hemiptera	Cicadellidae	Homalodisca	lacerta	Candidatus Baumannia cicadellinicola	Prokaryota	Candidatus_Baumannia_cicadellinicola_of_Graphocephala_atropunctata		intra	yes	cosegragation	xylem	xylem			yes	yes	yes	no	Novotny and Wilson 1997	Novotny and Wilson 1997			Moran et al 2003
Hemiptera	Cicadellidae	Macrosteles	quadrilineatus	Candidatus Nasuia	Prokaryota			intra	yes				phloem	phloem	yes	yes	no	no			Novotny and Wilson 1997 Raven 1983	Novotny and Wilson 1997 Raven 1983	Bennett and Moran 2013	Bennett and Moran 2013
Hemiptera	Cicadellidae	Macrosteles	sexnotatus	Candidatus Nasuia	Prokaryota			intra	yes				phloem	phloem	yes	yes	no	no			Novotny and Wilson 1997 Raven 1983	Novotny and Wilson 1997 Raven 1983	Ishii et al 2013	Ishii et al 2013
Hemiptera	Cicadellidae	Macrosteles	striifrons	Candidatus Nasuia	Prokaryota			intra	yes				phloem	phloem	yes	yes	no	no			Novotny and Wilson 1997 Raven 1983	Novotny and Wilson 1997 Raven 1983	Ishii et al 2013	Ishii et al 2013
Hemiptera	Cicadellidae	Nephotettix	cincticeps	Candidatus Nasuia	Prokaryota			intra	yes				phloem	phloem	yes	yes	no	no			Novotny and Wilson 1997 Raven 1983	Novotny and Wilson 1997 Raven 1983	Noda et al 2012	Noda et al 2012
Hemiptera	Cicadellidae	Cicadella	viridis	Candidatus Sodalis pierantonius	Prokaryota	Sodalis_endosymbiont_of_Cicadella_vir		intra	yes		xylem	xylem			yes	yes	yes	no	Novotny and Wilson 1997	Novotny and Wilson 1997			Michalik et al 2014	Michalik et al 2014
Hemiptera	Cicadellidae	Macrosteles	quadrilineatus	Candidatus Sulcia muelleri	Prokaryota	Candidatus_Sulcia_muelleri_of_Cicadellidae_Homalodisca		intra	yes	cosegragation			phloem	phloem	yes	yes	no	no			Novotny and Wilson 1997 Raven 1983	Novotny and Wilson 1997 Raven 1983	Bennett and Moran 2013	Bennett and Moran 2013
Hemiptera	Cicadellidae	Macrosteles	sexnotatus	Candidatus Sulcia muelleri	Prokaryota	Candidatus_Sulcia_muelleri_of_Cicadellidae_Homalodisca		intra	yes	cosegragation			phloem	phloem	yes	yes	no	no			Novotny and Wilson 1997 Raven 1983	Novotny and Wilson 1997 Raven 1983	Ishii et al 2013	Ishii et al 2013
Hemiptera	Cicadellidae	Macrosteles	striifrons	Candidatus Sulcia muelleri	Prokaryota	Candidatus_Sulcia_muelleri_of_Cicadellidae_Homalodisca		intra	yes	cosegragation			phloem	phloem	yes	yes	no	no			Novotny and Wilson 1997 Raven 1983	Novotny and Wilson 1997 Raven 1983	Ishii et al 2013	Ishii et al 2013
Hemiptera	Cicadellidae	Deltocephalus	flavicosta	Candidatus Sulcia muelleri	Prokaryota	Candidatus_Sulcia_muelleri_of_Cicadellidae_Homalodisca		intra	yes	cosegragation			phloem	phloem	yes	yes	no	no			Novotny and Wilson 1997 Raven 1983	Novotny and Wilson 1997 Raven 1983	Koga et al 2013A	Koga et al 2013A
Hemiptera	Cicadellidae	Graphocephala	cythura	Candidatus Sulcia muelleri	Prokaryota	Candidatus_Sulcia_muelleri_of_Cicadellidae_Homalodisca		intra	yes	cosegragation	xylem	xylem			yes	yes	no	no	Novotny and Wilson 1997	Novotny and Wilson 1997			Moran et al 2003
Hemiptera	Cicadellidae	Homalodisca	vitripennis (coagulata)	Candidatus Sulcia muelleri	Prokaryota	Candidatus_Sulcia_muelleri_of_Cicadellidae_Homalodisca		intra	yes	cosegragation	xylem	xylem			yes	yes	no	no	Novotny and Wilson 1997	Novotny and Wilson 1997	Novotny and Wilson 1997 Raven 1983	Novotny and Wilson 1997 Raven 1983	Moran et al 2005
Hemiptera	Cicadellidae	Hamana	dictatoria	Candidatus Sulcia muelleri	Prokaryota	Candidatus_Sulcia_muelleri_of_Cicadellidae_Homalodisca		intra	yes	cosegragation			phloem	phloem	yes	yes	no	no			Novotny and Wilson 1997 Raven 1983	Novotny and Wilson 1997 Raven 1983	Moran et al 2005
Hemiptera	Cicadellidae	Paromenia	isabellina	Candidatus Sulcia muelleri	Prokaryota	Candidatus_Sulcia_muelleri_of_Cicadellidae_Homalodisca		intra	yes	cosegragation			phloem	phloem	yes	yes	no	no			Novotny and Wilson 1997 Raven 1983	Novotny and Wilson 1997 Raven 1983	Moran et al 2005
Hemiptera	Cicadellidae	Jikradia	olitoria	Candidatus Sulcia muelleri	Prokaryota	Candidatus_Sulcia_muelleri_of_Cicadellidae_Homalodisca		intra	yes	cosegragation			phloem	phloem	yes	yes	no	no			Novotny and Wilson 1997 Raven 1983	Novotny and Wilson 1997 Raven 1983	Moran et al 2005
Hemiptera	Cicadellidae	Acinopterus	sp	Candidatus Sulcia muelleri	Prokaryota	Candidatus_Sulcia_muelleri_of_Cicadellidae_Homalodisca		intra	yes	cosegragation			phloem	phloem	yes	yes	no	no			Novotny and Wilson 1997 Raven 1983	Novotny and Wilson 1997 Raven 1983	Moran et al 2005
Hemiptera	Cicadellidae	Eupelicinae	sp1	Candidatus Sulcia muelleri	Prokaryota	Candidatus_Sulcia_muelleri_of_Cicadellidae_Homalodisca		intra	yes	cosegragation			phloem	phloem	yes	yes	no	no			Novotny and Wilson 1997 Raven 1983	Novotny and Wilson 1997 Raven 1983	Müller 1962	Müller 1962
Hemiptera	Cicadellidae	Megophthalminae	sp1	Candidatus Sulcia muelleri	Prokaryota	Candidatus_Sulcia_muelleri_of_Cicadellidae_Homalodisca		intra	yes	cosegragation			phloem	phloem	yes	yes	no	no			Novotny and Wilson 1997 Raven 1983	Novotny and Wilson 1997 Raven 1983	Müller 1962	Müller 1962
Hemiptera	Cicadellidae	Penthimiini	sp1	Candidatus Sulcia muelleri	Prokaryota	Candidatus_Sulcia_muelleri_of_Cicadellidae_Homalodisca		intra	yes	cosegragation			phloem	phloem	yes	yes	no	no			Novotny and Wilson 1997 Raven 1983	Novotny and Wilson 1997 Raven 1983	Müller 1962	Müller 1962
Hemiptera	Cicadellidae	Euscelini	sp10	Candidatus Sulcia muelleri	Prokaryota	Candidatus_Sulcia_muelleri_of_Cicadellidae_Homalodisca		intra	yes	cosegragation			phloem	phloem	yes	yes	no	no			Novotny and Wilson 1997 Raven 1983	Novotny and Wilson 1997 Raven 1983	Müller 1962	Müller 1962
Hemiptera	Cicadellidae	Euscelini	sp11	Candidatus Sulcia muelleri	Prokaryota	Candidatus_Sulcia_muelleri_of_Cicadellidae_Homalodisca		intra	yes	cosegragation			phloem	phloem	yes	yes	no	no			Novotny and Wilson 1997 Raven 1983	Novotny and Wilson 1997 Raven 1983	Müller 1962	Müller 1962
Hemiptera	Cicadellidae	Euscelini	sp12	Candidatus Sulcia muelleri	Prokaryota	Candidatus_Sulcia_muelleri_of_Cicadellidae_Homalodisca		intra	yes	cosegragation			phloem	phloem	yes	yes	no	no			Novotny and Wilson 1997 Raven 1983	Novotny and Wilson 1997 Raven 1983	Müller 1962	Müller 1962
Hemiptera	Cicadellidae	Euscelini	sp13	Candidatus Sulcia muelleri	Prokaryota	Candidatus_Sulcia_muelleri_of_Cicadellidae_Homalodisca		intra	yes	cosegragation			phloem	phloem	yes	yes	no	no			Novotny and Wilson 1997 Raven 1983	Novotny and Wilson 1997 Raven 1983	Müller 1962	Müller 1962
Hemiptera	Cicadellidae	Euscelini	sp14	Candidatus Sulcia muelleri	Prokaryota	Candidatus_Sulcia_muelleri_of_Cicadellidae_Homalodisca		intra	yes	cosegragation			phloem	phloem	yes	yes	no	no			Novotny and Wilson 1997 Raven 1983	Novotny and Wilson 1997 Raven 1983	Müller 1962	Müller 1962
Hemiptera	Cicadellidae	Macrostelini	sp15	Candidatus Sulcia muelleri	Prokaryota	Candidatus_Sulcia_muelleri_of_Cicadellidae_Homalodisca		intra	yes	cosegragation			phloem	phloem	yes	yes	no	no			Novotny and Wilson 1997 Raven 1983	Novotny and Wilson 1997 Raven 1983	Müller 1962	Müller 1962
Hemiptera	Cicadellidae	Deltoeephalini	sp16	Candidatus Sulcia muelleri	Prokaryota	Candidatus_Sulcia_muelleri_of_Cicadellidae_Homalodisca		intra	yes	cosegragation			phloem	phloem	yes	yes	no	no			Novotny and Wilson 1997 Raven 1983	Novotny and Wilson 1997 Raven 1983	Müller 1962	Müller 1962
Hemiptera	Cicadellidae	Deltoeephalini	sp17	Candidatus Sulcia muelleri	Prokaryota	Candidatus_Sulcia_muelleri_of_Cicadellidae_Homalodisca		intra	yes	cosegragation			phloem	phloem	yes	yes	no	no			Novotny and Wilson 1997 Raven 1983	Novotny and Wilson 1997 Raven 1983	Müller 1962	Müller 1962
Hemiptera	Cicadellidae	Deltoeephalini	sp18	Candidatus Sulcia muelleri	Prokaryota	Candidatus_Sulcia_muelleri_of_Cicadellidae_Homalodisca		intra	yes	cosegragation			phloem	phloem	yes	yes	no	no			Novotny and Wilson 1997 Raven 1983	Novotny and Wilson 1997 Raven 1983	Müller 1962	Müller 1962
Hemiptera	Cicadellidae	Deltoeephalini	sp19	Candidatus Sulcia muelleri	Prokaryota	Candidatus_Sulcia_muelleri_of_Cicadellidae_Homalodisca		intra	yes	cosegragation			phloem	phloem	yes	yes	no	no			Novotny and Wilson 1997 Raven 1983	Novotny and Wilson 1997 Raven 1983	Müller 1962	Müller 1962
Hemiptera	Cicadellidae	Aphrodinae	sp2	Candidatus Sulcia muelleri	Prokaryota	Candidatus_Sulcia_muelleri_of_Cicadellidae_Homalodisca		intra	yes	cosegragation			phloem	phloem	yes	yes	no	no			Novotny and Wilson 1997 Raven 1983	Novotny and Wilson 1997 Raven 1983	Müller 1962	Müller 1962
Hemiptera	Cicadellidae	Grypotini	sp2	Candidatus Sulcia muelleri	Prokaryota	Candidatus_Sulcia_muelleri_of_Cicadellidae_Homalodisca		intra	yes	cosegragation			phloem	phloem	yes	yes	no	no			Novotny and Wilson 1997 Raven 1983	Novotny and Wilson 1997 Raven 1983	Müller 1962	Müller 1962
Hemiptera	Cicadellidae	Jassinae	sp2	Candidatus Sulcia muelleri	Prokaryota	Candidatus_Sulcia_muelleri_of_Cicadellidae_Homalodisca		intra	yes	cosegragation			phloem	phloem	yes	yes	no	no			Novotny and Wilson 1997 Raven 1983	Novotny and Wilson 1997 Raven 1983	Müller 1962	Müller 1962
Hemiptera	Cicadellidae	Deltoeephalini	sp20	Candidatus Sulcia muelleri	Prokaryota	Candidatus_Sulcia_muelleri_of_Cicadellidae_Homalodisca		intra	yes	cosegragation			phloem	phloem	yes	yes	no	no			Novotny and Wilson 1997 Raven 1983	Novotny and Wilson 1997 Raven 1983	Müller 1962	Müller 1962
Hemiptera	Cicadellidae	Deltoeephalini	sp21	Candidatus Sulcia muelleri	Prokaryota	Candidatus_Sulcia_muelleri_of_Cicadellidae_Homalodisca		intra	yes	cosegragation			phloem	phloem	yes	yes	no	no			Novotny and Wilson 1997 Raven 1983	Novotny and Wilson 1997 Raven 1983	Müller 1962	Müller 1962
Hemiptera	Cicadellidae	Deltoeephalini	sp22	Candidatus Sulcia muelleri	Prokaryota	Candidatus_Sulcia_muelleri_of_Cicadellidae_Homalodisca		intra	yes	cosegragation			phloem	phloem	yes	yes	no	no			Novotny and Wilson 1997 Raven 1983	Novotny and Wilson 1997 Raven 1983	Müller 1962	Müller 1962
Hemiptera	Cicadellidae	Deltoeephalini	sp23	Candidatus Sulcia muelleri	Prokaryota	Candidatus_Sulcia_muelleri_of_Cicadellidae_Homalodisca		intra	yes	cosegragation			phloem	phloem	yes	yes	no	no			Novotny and Wilson 1997 Raven 1983	Novotny and Wilson 1997 Raven 1983	Müller 1962	Müller 1962
Hemiptera	Cicadellidae	Deltoeephalini	sp24	Candidatus Sulcia muelleri	Prokaryota	Candidatus_Sulcia_muelleri_of_Cicadellidae_Homalodisca		intra	yes	cosegragation			phloem	phloem	yes	yes	no	no			Novotny and Wilson 1997 Raven 1983	Novotny and Wilson 1997 Raven 1983	Müller 1962	Müller 1962
Hemiptera	Cicadellidae	Deltoeephalini	sp25	Candidatus Sulcia muelleri	Prokaryota	Candidatus_Sulcia_muelleri_of_Cicadellidae_Homalodisca		intra	yes	cosegragation			phloem	phloem	yes	yes	no	no			Novotny and Wilson 1997 Raven 1983	Novotny and Wilson 1997 Raven 1983	Müller 1962	Müller 1962
Hemiptera	Cicadellidae	Deltoeephalini	sp26	Candidatus Sulcia muelleri	Prokaryota	Candidatus_Sulcia_muelleri_of_Cicadellidae_Homalodisca		intra	yes	cosegragation			phloem	phloem	yes	yes	no	no			Novotny and Wilson 1997 Raven 1983	Novotny and Wilson 1997 Raven 1983	Müller 1962	Müller 1962
Hemiptera	Cicadellidae	Deltoeephalini	sp27	Candidatus Sulcia muelleri	Prokaryota	Candidatus_Sulcia_muelleri_of_Cicadellidae_Homalodisca		intra	yes	cosegragation			phloem	phloem	yes	yes	no	no			Novotny and Wilson 1997 Raven 1983	Novotny and Wilson 1997 Raven 1983	Müller 1962	Müller 1962
Hemiptera	Cicadellidae	Deltoeephalini	sp28	Candidatus Sulcia muelleri	Prokaryota	Candidatus_Sulcia_muelleri_of_Cicadellidae_Homalodisca		intra	yes	cosegragation			phloem	phloem	yes	yes	no	no			Novotny and Wilson 1997 Raven 1983	Novotny and Wilson 1997 Raven 1983	Müller 1962	Müller 1962
Hemiptera	Cicadellidae	Aphrodinae	sp3	Candidatus Sulcia muelleri	Prokaryota	Candidatus_Sulcia_muelleri_of_Cicadellidae_Homalodisca		intra	yes	cosegragation			phloem	phloem	yes	yes	no	no			Novotny and Wilson 1997 Raven 1983	Novotny and Wilson 1997 Raven 1983	Müller 1962	Müller 1962
Hemiptera	Cicadellidae	Grypotini	sp3	Candidatus Sulcia muelleri	Prokaryota	Candidatus_Sulcia_muelleri_of_Cicadellidae_Homalodisca		intra	yes	cosegragation			phloem	phloem	yes	yes	no	no			Novotny and Wilson 1997 Raven 1983	Novotny and Wilson 1997 Raven 1983	Müller 1962	Müller 1962
Hemiptera	Cicadellidae	Jassinae	sp3	Candidatus Sulcia muelleri	Prokaryota	Candidatus_Sulcia_muelleri_of_Cicadellidae_Homalodisca		intra	yes	cosegragation			phloem	phloem	yes	yes	no	no			Novotny and Wilson 1997 Raven 1983	Novotny and Wilson 1997 Raven 1983	Müller 1962	Müller 1962
Hemiptera	Cicadellidae	Aphrodinae	sp4	Candidatus Sulcia muelleri	Prokaryota	Candidatus_Sulcia_muelleri_of_Cicadellidae_Homalodisca		intra	yes	cosegragation			phloem	phloem	yes	yes	no	no			Novotny and Wilson 1997 Raven 1983	Novotny and Wilson 1997 Raven 1983	Müller 1962	Müller 1962
Hemiptera	Cicadellidae	Macropsinae	sp4	Candidatus Sulcia muelleri	Prokaryota	Candidatus_Sulcia_muelleri_of_Cicadellidae_Homalodisca		intra	yes	cosegragation			phloem	phloem	yes	yes	no	no			Novotny and Wilson 1997 Raven 1983	Novotny and Wilson 1997 Raven 1983	Müller 1962	Müller 1962
Hemiptera	Cicadellidae	Scaphygopiini	sp4	Candidatus Sulcia muelleri	Prokaryota	Candidatus_Sulcia_muelleri_of_Cicadellidae_Homalodisca		intra	yes	cosegragation			phloem	phloem	yes	yes	no	no			Novotny and Wilson 1997 Raven 1983	Novotny and Wilson 1997 Raven 1983	Müller 1962	Müller 1962
Hemiptera	Cicadellidae	Euscelini	sp5	Candidatus Sulcia muelleri	Prokaryota	Candidatus_Sulcia_muelleri_of_Cicadellidae_Homalodisca		intra	yes	cosegragation			phloem	phloem	yes	yes	no	no			Novotny and Wilson 1997 Raven 1983	Novotny and Wilson 1997 Raven 1983	Müller 1962	Müller 1962
Hemiptera	Cicadellidae	Evacanthinae	sp5	Candidatus Sulcia muelleri	Prokaryota	Candidatus_Sulcia_muelleri_of_Cicadellidae_Homalodisca		intra	yes	cosegragation			phloem	phloem	yes	yes	no	no			Novotny and Wilson 1997 Raven 1983	Novotny and Wilson 1997 Raven 1983	Müller 1962	Müller 1962
Hemiptera	Cicadellidae	Idiocerinae	sp5	Candidatus Sulcia muelleri	Prokaryota	Candidatus_Sulcia_muelleri_of_Cicadellidae_Homalodisca		intra	yes	cosegragation			phloem	phloem	yes	yes	no	no			Novotny and Wilson 1997 Raven 1983	Novotny and Wilson 1997 Raven 1983	Müller 1962	Müller 1962
Hemiptera	Cicadellidae	Cicadellinae	sp6	Candidatus Sulcia muelleri	Prokaryota	Candidatus_Sulcia_muelleri_of_Cicadellidae_Homalodisca		intra	yes	cosegragation			phloem	phloem	yes	yes	no	no			Novotny and Wilson 1997 Raven 1983	Novotny and Wilson 1997 Raven 1983	Müller 1962	Müller 1962
Hemiptera	Cicadellidae	Euscelini	sp6	Candidatus Sulcia muelleri	Prokaryota	Candidatus_Sulcia_muelleri_of_Cicadellidae_Homalodisca		intra	yes	cosegragation			phloem	phloem	yes	yes	no	no			Novotny and Wilson 1997 Raven 1983	Novotny and Wilson 1997 Raven 1983	Müller 1962	Müller 1962
Hemiptera	Cicadellidae	Idiocerinae	sp6	Candidatus Sulcia muelleri	Prokaryota	Candidatus_Sulcia_muelleri_of_Cicadellidae_Homalodisca		intra	yes	cosegragation			phloem	phloem	yes	yes	no	no			Novotny and Wilson 1997 Raven 1983	Novotny and Wilson 1997 Raven 1983	Müller 1962	Müller 1962
Hemiptera	Cicadellidae	Cicadellinae	sp7	Candidatus Sulcia muelleri	Prokaryota	Candidatus_Sulcia_muelleri_of_Cicadellidae_Homalodisca		intra	yes	cosegragation			phloem	phloem	yes	yes	no	no			Novotny and Wilson 1997 Raven 1983	Novotny and Wilson 1997 Raven 1983	Müller 1962	Müller 1962
Hemiptera	Cicadellidae	Euscelini	sp7	Candidatus Sulcia muelleri	Prokaryota	Candidatus_Sulcia_muelleri_of_Cicadellidae_Homalodisca		intra	yes	cosegragation			phloem	phloem	yes	yes	no	no			Novotny and Wilson 1997 Raven 1983	Novotny and Wilson 1997 Raven 1983	Müller 1962	Müller 1962
Hemiptera	Cicadellidae	Idiocerinae	sp7	Candidatus Sulcia muelleri	Prokaryota	Candidatus_Sulcia_muelleri_of_Cicadellidae_Homalodisca		intra	yes	cosegragation			phloem	phloem	yes	yes	no	no			Novotny and Wilson 1997 Raven 1983	Novotny and Wilson 1997 Raven 1983	Müller 1962	Müller 1962
Hemiptera	Cicadellidae	Cicadellinae	sp8	Candidatus Sulcia muelleri	Prokaryota	Candidatus_Sulcia_muelleri_of_Cicadellidae_Homalodisca		intra	yes	cosegragation			phloem	phloem	yes	yes	no	no			Novotny and Wilson 1997 Raven 1983	Novotny and Wilson 1997 Raven 1983	Müller 1962	Müller 1962
Hemiptera	Cicadellidae	Euscelini	sp8	Candidatus Sulcia muelleri	Prokaryota	Candidatus_Sulcia_muelleri_of_Cicadellidae_Homalodisca		intra	yes	cosegragation			phloem	phloem	yes	yes	no	no			Novotny and Wilson 1997 Raven 1983	Novotny and Wilson 1997 Raven 1983	Müller 1962	Müller 1962
Hemiptera	Cicadellidae	Idiocerinae	sp8	Candidatus Sulcia muelleri	Prokaryota	Candidatus_Sulcia_muelleri_of_Cicadellidae_Homalodisca		intra	yes	cosegragation			phloem	phloem	yes	yes	no	no			Novotny and Wilson 1997 Raven 1983	Novotny and Wilson 1997 Raven 1983	Müller 1962	Müller 1962
Hemiptera	Cicadellidae	Agalliinae	sp9	Candidatus Sulcia muelleri	Prokaryota	Candidatus_Sulcia_muelleri_of_Cicadellidae_Homalodisca		intra	yes	cosegragation			phloem	phloem	yes	yes	no	no			Novotny and Wilson 1997 Raven 1983	Novotny and Wilson 1997 Raven 1983	Müller 1962	Müller 1962
Hemiptera	Cicadellidae	Euscelini	sp9	Candidatus Sulcia muelleri	Prokaryota	Candidatus_Sulcia_muelleri_of_Cicadellidae_Homalodisca		intra	yes	cosegragation			phloem	phloem	yes	yes	no	no			Novotny and Wilson 1997 Raven 1983	Novotny and Wilson 1997 Raven 1983	Müller 1962	Müller 1962
Hemiptera	Cicadellidae	Ledropsis	discolor	Candidatus Sulcia muelleri	Prokaryota	Candidatus_Sulcia_muelleri_of_Cicadellidae_Homalodisca		intra	yes	cosegragation			phloem	phloem	yes	yes	no	no			Novotny and Wilson 1997 Raven 1983	Novotny and Wilson 1997 Raven 1983	Nishino et al 2016	Nishino et al 2016
Hemiptera	Cicadellidae	Tituria	angulata	Fungi	Eukaryota			intra	yes				phloem	phloem	yes	yes	no	no			Novotny and Wilson 1997 Raven 1983	Novotny and Wilson 1997 Raven 1983	Nishino et al 2016	Nishino et al 2016
Hemiptera	Cicadellidae	Ledropsis	audiata	Fungi	Eukaryota			intra	yes				phloem	phloem	yes	yes	no	no			Novotny and Wilson 1997 Raven 1983	Novotny and Wilson 1997 Raven 1983	Nishino et al 2016	Nishino et al 2016
Hemiptera	Cicadellidae	Ledropsis	discolor	Fungi	Eukaryota			intra	yes				phloem	phloem	yes	yes	no	no			Novotny and Wilson 1997 Raven 1983	Novotny and Wilson 1997 Raven 1983	Nishino et al 2016	Nishino et al 2016
Hemiptera	Cicadellidae			H-symbiont												no	no	no					Müller 1962
Hemiptera	Cicadellidae	Eupteryx	atropunctata	none known					none known		leaves (parenchyma)	leaves (parenchyma)			no	yes	no	no	Claridge and Wilson 1981 Putman 1941	Claridge and Wilson 1981 Putman 1941			Buchner 1925	Buchner 1925
Hemiptera	Cicadellidae	Chlorita	sp	none known					none known		leaves (parenchyma)	leaves (parenchyma)			no	yes	no	no	Claridge and Wilson 1981 Putman 1941	Claridge and Wilson 1981 Putman 1941			Buchner 1925	Buchner 1925
Hemiptera	Cicadellidae	Empoasca	sp	none known					none known		leaves (parenchyma)	leaves (parenchyma)			no	yes	no	no	Claridge and Wilson 1981 Putman 1941	Claridge and Wilson 1981 Putman 1941			Buchner 1925	Buchner 1925
Hemiptera	Cicadellidae	Erythria	sp	none known					none known		leaves (parenchyma)	leaves (parenchyma)			no	yes	no	no	Claridge and Wilson 1981 Putman 1941	Claridge and Wilson 1981 Putman 1941			Buchner 1925	Buchner 1925
Hemiptera	Cicadellidae	Eupteryx	stellulata	none known					none known		leaves (parenchyma)	leaves (parenchyma)			no	yes	no	no	Claridge and Wilson 1981 Putman 1941	Claridge and Wilson 1981 Putman 1941			Buchner 1925	Buchner 1925
Hemiptera	Cicadellidae	Typhlocyba	rosae	none known					none known		leaves (parenchyma)	leaves (parenchyma)			no	yes	no	no	Novotny and Wilson 1997	Novotny and Wilson 1997			Buchner 1925	Buchner 1925
Hemiptera	Cicadellidae	Typhlocyba	ulmi	none known					none known		leaves (parenchyma)	leaves (parenchyma)			no	yes	no	no	Novotny and Wilson 1997	Novotny and Wilson 1997			Buchner 1925	Buchner 1925
Hemiptera	Cicadellidae	Typhlocybides	sp10	none known					none known		leaves (parenchyma)	leaves (parenchyma)			no	yes	no	no	Novotny and Wilson 1997	Novotny and Wilson 1997			Müller 1962	Müller 1962
Hemiptera	Cicadellidae	Typhlocybides	sp11	none known					none known		leaves (parenchyma)	leaves (parenchyma)			no	yes	no	no	Novotny and Wilson 1997	Novotny and Wilson 1997			Müller 1962	Müller 1962
Hemiptera	Cicadellidae	Typhlocybides	sp12	none known					none known		leaves (parenchyma)	leaves (parenchyma)			no	yes	no	no	Novotny and Wilson 1997	Novotny and Wilson 1997			Müller 1962	Müller 1962
Hemiptera	Cicadellidae	Typhlocybides	sp13	none known					none known		leaves (parenchyma)	leaves (parenchyma)			no	yes	no	no	Novotny and Wilson 1997	Novotny and Wilson 1997			Müller 1962	Müller 1962
Hemiptera	Cicadellidae	Typhlocybides	sp14	none known					none known		leaves (parenchyma)	leaves (parenchyma)			no	yes	no	no	Novotny and Wilson 1997	Novotny and Wilson 1997			Müller 1962	Müller 1962
Hemiptera	Cicadellidae	Typhlocybides	sp15	none known					none known		leaves (parenchyma)	leaves (parenchyma)			no	yes	no	no	Novotny and Wilson 1997	Novotny and Wilson 1997			Müller 1962	Müller 1962
Hemiptera	Cicadellidae	Typhlocybides	sp16	none known					none known		leaves (parenchyma)	leaves (parenchyma)			no	yes	no	no	Novotny and Wilson 1997	Novotny and Wilson 1997			Müller 1962	Müller 1962
Hemiptera	Cicadellidae	Typhlocybides	sp17	none known					none known		leaves (parenchyma)	leaves (parenchyma)			no	yes	no	no	Novotny and Wilson 1997	Novotny and Wilson 1997			Müller 1962	Müller 1962
Hemiptera	Cicadellidae	Typhlocybides	sp18	none known					none known		leaves (parenchyma)	leaves (parenchyma)			no	yes	no	no	Novotny and Wilson 1997	Novotny and Wilson 1997			Müller 1962	Müller 1962
Hemiptera	Cicadellidae	Typhlocybides	sp19	none known					none known		leaves (parenchyma)	leaves (parenchyma)			no	yes	no	no	Novotny and Wilson 1997	Novotny and Wilson 1997			Müller 1962	Müller 1962
Hemiptera	Cicadellidae	Typhlocybides	sp20	none known					none known		leaves (parenchyma)	leaves (parenchyma)			no	yes	no	no	Novotny and Wilson 1997	Novotny and Wilson 1997			Müller 1962	Müller 1962
Hemiptera	Cicadellidae	Eupelicinae	sp1	T-symbiont	Prokaryota			intra	yes				phloem	phloem	yes	yes	no	no			Novotny and Wilson 1997 Raven 1983	Novotny and Wilson 1997 Raven 1983	Müller 1962	Müller 1962
Hemiptera	Cicadellidae	Megophthalminae	sp1	T-symbiont	Prokaryota			intra	yes				phloem	phloem	yes	yes	no	no			Novotny and Wilson 1997 Raven 1983	Novotny and Wilson 1997 Raven 1983	Müller 1962	Müller 1962
Hemiptera	Cicadellidae	Euscelini	sp10	T-symbiont	Prokaryota			intra	yes				phloem	phloem	yes	yes	no	no			Novotny and Wilson 1997 Raven 1983	Novotny and Wilson 1997 Raven 1983	Müller 1962	Müller 1962
Hemiptera	Cicadellidae	Euscelini	sp11	T-symbiont	Prokaryota			intra	yes				phloem	phloem	yes	yes	no	no			Novotny and Wilson 1997 Raven 1983	Novotny and Wilson 1997 Raven 1983	Müller 1962	Müller 1962
Hemiptera	Cicadellidae	Euscelini	sp12	T-symbiont	Prokaryota			intra	yes				phloem	phloem	yes	yes	no	no			Novotny and Wilson 1997 Raven 1983	Novotny and Wilson 1997 Raven 1983	Müller 1962	Müller 1962
Hemiptera	Cicadellidae	Euscelini	sp13	T-symbiont	Prokaryota			intra	yes				phloem	phloem	yes	yes	no	no			Novotny and Wilson 1997 Raven 1983	Novotny and Wilson 1997 Raven 1983	Müller 1962	Müller 1962
Hemiptera	Cicadellidae	Macrostelini	sp15	T-symbiont	Prokaryota			intra	yes				phloem	phloem	yes	yes	no	no			Novotny and Wilson 1997 Raven 1983	Novotny and Wilson 1997 Raven 1983	Müller 1962	Müller 1962
Hemiptera	Cicadellidae	Deltoeephalini	sp16	T-symbiont	Prokaryota			intra	yes				phloem	phloem	yes	yes	no	no			Novotny and Wilson 1997 Raven 1983	Novotny and Wilson 1997 Raven 1983	Müller 1962	Müller 1962
Hemiptera	Cicadellidae	Deltoeephalini	sp17	T-symbiont	Prokaryota			intra	yes				phloem	phloem	yes	yes	no	no			Novotny and Wilson 1997 Raven 1983	Novotny and Wilson 1997 Raven 1983	Müller 1962	Müller 1962
Hemiptera	Cicadellidae	Deltoeephalini	sp18	T-symbiont	Prokaryota			intra	yes				phloem	phloem	yes	yes	no	no			Novotny and Wilson 1997 Raven 1983	Novotny and Wilson 1997 Raven 1983	Müller 1962	Müller 1962
Hemiptera	Cicadellidae	Deltoeephalini	sp19	T-symbiont	Prokaryota			intra	yes				phloem	phloem	yes	yes	no	no			Novotny and Wilson 1997 Raven 1983	Novotny and Wilson 1997 Raven 1983	Müller 1962	Müller 1962
Hemiptera	Cicadellidae	Aphrodinae	sp2	T-symbiont	Prokaryota			intra	yes				phloem	phloem	yes	yes	no	no			Novotny and Wilson 1997 Raven 1983	Novotny and Wilson 1997 Raven 1983	Müller 1962	Müller 1962
Hemiptera	Cicadellidae	Deltoeephalini	sp20	T-symbiont	Prokaryota			intra	yes				phloem	phloem	yes	yes	no	no			Novotny and Wilson 1997 Raven 1983	Novotny and Wilson 1997 Raven 1983	Müller 1962	Müller 1962
Hemiptera	Cicadellidae	Deltoeephalini	sp21	T-symbiont	Prokaryota			intra	yes				phloem	phloem	yes	yes	no	no			Novotny and Wilson 1997 Raven 1983	Novotny and Wilson 1997 Raven 1983	Müller 1962	Müller 1962
Hemiptera	Cicadellidae	Deltoeephalini	sp22	T-symbiont	Prokaryota			intra	yes				phloem	phloem	yes	yes	no	no			Novotny and Wilson 1997 Raven 1983	Novotny and Wilson 1997 Raven 1983	Müller 1962	Müller 1962
Hemiptera	Cicadellidae	Deltoeephalini	sp23	T-symbiont	Prokaryota			intra	yes				phloem	phloem	yes	yes	no	no			Novotny and Wilson 1997 Raven 1983	Novotny and Wilson 1997 Raven 1983	Müller 1962	Müller 1962
Hemiptera	Cicadellidae	Deltoeephalini	sp24	T-symbiont	Prokaryota			intra	yes				phloem	phloem	yes	yes	no	no			Novotny and Wilson 1997 Raven 1983	Novotny and Wilson 1997 Raven 1983	Müller 1962	Müller 1962
Hemiptera	Cicadellidae	Deltoeephalini	sp25	T-symbiont	Prokaryota			intra	yes				phloem	phloem	yes	yes	no	no			Novotny and Wilson 1997 Raven 1983	Novotny and Wilson 1997 Raven 1983	Müller 1962	Müller 1962
Hemiptera	Cicadellidae	Deltoeephalini	sp26	T-symbiont	Prokaryota			intra	yes				phloem	phloem	yes	yes	no	no			Novotny and Wilson 1997 Raven 1983	Novotny and Wilson 1997 Raven 1983	Müller 1962	Müller 1962
Hemiptera	Cicadellidae	Deltoeephalini	sp27	T-symbiont	Prokaryota			intra	yes				phloem	phloem	yes	yes	no	no			Novotny and Wilson 1997 Raven 1983	Novotny and Wilson 1997 Raven 1983	Müller 1962	Müller 1962
Hemiptera	Cicadellidae	Aphrodinae	sp3	T-symbiont	Prokaryota			intra	yes				phloem	phloem	yes	yes	no	no			Novotny and Wilson 1997 Raven 1983	Novotny and Wilson 1997 Raven 1983	Müller 1962	Müller 1962
Hemiptera	Cicadellidae	Aphrodinae	sp4	T-symbiont	Prokaryota			intra	yes				phloem	phloem	yes	yes	no	no			Novotny and Wilson 1997 Raven 1983	Novotny and Wilson 1997 Raven 1983	Müller 1962	Müller 1962
Hemiptera	Cicadellidae	Scaphygopiini	sp4	T-symbiont	Prokaryota			intra	yes				phloem	phloem	yes	yes	no	no			Novotny and Wilson 1997 Raven 1983	Novotny and Wilson 1997 Raven 1983	Müller 1962	Müller 1962
Hemiptera	Cicadellidae	Euscelini	sp5	T-symbiont	Prokaryota			intra	yes				phloem	phloem	yes	yes	no	no			Novotny and Wilson 1997 Raven 1983	Novotny and Wilson 1997 Raven 1983	Müller 1962	Müller 1962
Hemiptera	Cicadellidae	Evacanthinae	sp5	T-symbiont	Prokaryota			intra	yes				phloem	phloem	yes	yes	no	no			Novotny and Wilson 1997 Raven 1983	Novotny and Wilson 1997 Raven 1983	Müller 1962	Müller 1962
Hemiptera	Cicadellidae	Idiocerinae	sp5	T-symbiont	Prokaryota			intra	yes				phloem	phloem	yes	yes	no	no			Novotny and Wilson 1997 Raven 1983	Novotny and Wilson 1997 Raven 1983	Müller 1962	Müller 1962
Hemiptera	Cicadellidae	Euscelini	sp6	T-symbiont	Prokaryota			intra	yes				phloem	phloem	yes	yes	no	no			Novotny and Wilson 1997 Raven 1983	Novotny and Wilson 1997 Raven 1983	Müller 1962	Müller 1962
Hemiptera	Cicadellidae	Idiocerinae	sp6	T-symbiont	Prokaryota			intra	yes				phloem	phloem	yes	yes	no	no			Novotny and Wilson 1997 Raven 1983	Novotny and Wilson 1997 Raven 1983	Müller 1962	Müller 1962
Hemiptera	Cicadellidae	Euscelini	sp7	T-symbiont	Prokaryota			intra	yes				phloem	phloem	yes	yes	no	no			Novotny and Wilson 1997 Raven 1983	Novotny and Wilson 1997 Raven 1983	Müller 1962	Müller 1962
Hemiptera	Cicadellidae	Idiocerinae	sp7	T-symbiont	Prokaryota			intra	yes				phloem	phloem	yes	yes	no	no			Novotny and Wilson 1997 Raven 1983	Novotny and Wilson 1997 Raven 1983	Müller 1962	Müller 1962
Hemiptera	Cicadellidae	Euscelini	sp8	T-symbiont	Prokaryota			intra	yes				phloem	phloem	yes	yes	no	no			Novotny and Wilson 1997 Raven 1983	Novotny and Wilson 1997 Raven 1983	Müller 1962	Müller 1962
Hemiptera	Cicadellidae	Idiocerinae	sp8	T-symbiont	Prokaryota			intra	yes				phloem	phloem	yes	yes	no	no			Novotny and Wilson 1997 Raven 1983	Novotny and Wilson 1997 Raven 1983	Müller 1962	Müller 1962
Hemiptera	Cicadellidae	Agalliinae	sp9	T-symbiont	Prokaryota			intra	yes				phloem	phloem	yes	yes	no	no			Novotny and Wilson 1997 Raven 1983	Novotny and Wilson 1997 Raven 1983	Müller 1962	Müller 1962
Hemiptera	Cicadellidae	Euscelini	sp9	T-symbiont	Prokaryota			intra	yes				phloem	phloem	yes	yes	no	no			Novotny and Wilson 1997 Raven 1983	Novotny and Wilson 1997 Raven 1983	Müller 1962	Müller 1962
Hemiptera	Cicadidae	Diceroprocta	semicincta	Candidatus Hodgkinia cicadicola	Prokaryota	Candidatus_Hodgkinia_cicadicola_of_Diceroprocta_semicincta		intra	yes				xylem	xylem	yes	yes	yes	no			Novotny and Wilson 1997 Raven 1983	Novotny and Wilson 1997 Raven 1983	McCutcheon et al 2009	McCutcheon et al 2009
Hemiptera	Cicadidae	Diceroprocta	semicincta	Candidatus Sulcia muelleri	Prokaryota	Candidatus_Sulcia_muelleri_of_Cicadidae_Diceroprocta_semicincta		intra	yes	cosegragation			xylem	xylem	yes	yes	yes	no			Novotny and Wilson 1997 Raven 1983	Novotny and Wilson 1997 Raven 1983	McCutcheon et al 2009	McCutcheon et al 2009
Hemiptera	Cimicidae	Cimex	lectularius	Wolbachia	Prokaryota	Wolbachia_of_Cimex_lectularius		intra	yes				blood	blood	yes	yes	yes	yes			Capinera 2008 Denno and Perfect 1994	Denno and Perfect 1994 Dem et al 2013	Hosokawa et al 2010	Hosokawa et al 2010
Hemiptera	Cixiidae	gen	sp11	B-symbiont	Prokaryota			intra	yes				phloem	phloem	yes	yes	no	no			Capinera 2008 Denno and Perfect 1994 O’Brien and Wilson 1985	Denno and Perfect 1994 Novotny and Wilson 1997 O’Brien and Wilson 1985	Müller 1962	Müller 1962
Hemiptera	Cixiidae	gen	sp12	B-symbiont	Prokaryota			intra	yes				phloem	phloem	yes	yes	no	no			Capinera 2008 Denno and Perfect 1994 O’Brien and Wilson 1985	Denno and Perfect 1994 Novotny and Wilson 1997 O’Brien and Wilson 1985	Müller 1962	Müller 1962
Hemiptera	Cixiidae	gen	sp13	B-symbiont	Prokaryota			intra	yes				phloem	phloem	yes	yes	no	no			Capinera 2008 Denno and Perfect 1994 O’Brien and Wilson 1985	Denno and Perfect 1994 Novotny and Wilson 1997 O’Brien and Wilson 1985	Müller 1962	Müller 1962
Hemiptera	Cixiidae	gen	sp14	B-symbiont	Prokaryota			intra	yes				phloem	phloem	yes	yes	no	no			Capinera 2008 Denno and Perfect 1994 O’Brien and Wilson 1985	Denno and Perfect 1994 Novotny and Wilson 1997 O’Brien and Wilson 1985	Müller 1962	Müller 1962
Hemiptera	Cixiidae	gen	sp15	B-symbiont	Prokaryota			intra	yes				phloem	phloem	yes	yes	no	no			Capinera 2008 Denno and Perfect 1994 O’Brien and Wilson 1985	Denno and Perfect 1994 Novotny and Wilson 1997 O’Brien and Wilson 1985	Müller 1962	Müller 1962
Hemiptera	Cixiidae	gen	sp16	B-symbiont	Prokaryota			intra	yes				phloem	phloem	yes	yes	no	no			Capinera 2008 Denno and Perfect 1994 O’Brien and Wilson 1985	Denno and Perfect 1994 Novotny and Wilson 1997 O’Brien and Wilson 1985	Müller 1962	Müller 1962
Hemiptera	Cixiidae	gen	sp17	B-symbiont	Prokaryota			intra	yes				phloem	phloem	yes	yes	no	no			Capinera 2008 Denno and Perfect 1994 O’Brien and Wilson 1985	Denno and Perfect 1994 Novotny and Wilson 1997 O’Brien and Wilson 1985	Müller 1962	Müller 1962
Hemiptera	Cixiidae	gen	sp18	B-symbiont	Prokaryota			intra	yes				phloem	phloem	yes	yes	no	no			Capinera 2008 Denno and Perfect 1994 O’Brien and Wilson 1985	Denno and Perfect 1994 Novotny and Wilson 1997 O’Brien and Wilson 1985	Müller 1962	Müller 1962
Hemiptera	Cixiidae	gen	sp19	B-symbiont	Prokaryota			intra	yes				phloem	phloem	yes	yes	no	no			Capinera 2008 Denno and Perfect 1994 O’Brien and Wilson 1985	Denno and Perfect 1994 Novotny and Wilson 1997 O’Brien and Wilson 1985	Müller 1962	Müller 1962
Hemiptera	Cixiidae	gen	sp20	B-symbiont	Prokaryota			intra	yes				phloem	phloem	yes	yes	no	no			Capinera 2008 Denno and Perfect 1994 O’Brien and Wilson 1985	Denno and Perfect 1994 Novotny and Wilson 1997 O’Brien and Wilson 1985	Müller 1962	Müller 1962
Hemiptera	Cixiidae	gen	sp21	B-symbiont	Prokaryota			intra	yes				phloem	phloem	yes	yes	no	no			Capinera 2008 Denno and Perfect 1994 O’Brien and Wilson 1985	Denno and Perfect 1994 Novotny and Wilson 1997 O’Brien and Wilson 1985	Müller 1962	Müller 1962
Hemiptera	Cixiidae	gen	sp22	B-symbiont	Prokaryota			intra	yes				phloem	phloem	yes	yes	no	no			Capinera 2008 Denno and Perfect 1994 O’Brien and Wilson 1985	Denno and Perfect 1994 Novotny and Wilson 1997 O’Brien and Wilson 1985	Müller 1962	Müller 1962
Hemiptera	Cixiidae	gen	sp23	B-symbiont	Prokaryota			intra	yes				phloem	phloem	yes	yes	no	no			Capinera 2008 Denno and Perfect 1994 O’Brien and Wilson 1985	Denno and Perfect 1994 Novotny and Wilson 1997 O’Brien and Wilson 1985	Müller 1962	Müller 1962
Hemiptera	Cixiidae	gen	sp24	B-symbiont	Prokaryota			intra	yes				phloem	phloem	yes	yes	no	no			Capinera 2008 Denno and Perfect 1994 O’Brien and Wilson 1985	Denno and Perfect 1994 Novotny and Wilson 1997 O’Brien and Wilson 1985	Müller 1962	Müller 1962
Hemiptera	Cixiidae	gen	sp25	B-symbiont	Prokaryota			intra	yes				phloem	phloem	yes	yes	no	no			Capinera 2008 Denno and Perfect 1994 O’Brien and Wilson 1985	Denno and Perfect 1994 Novotny and Wilson 1997 O’Brien and Wilson 1985	Müller 1962	Müller 1962
Hemiptera	Cixiidae	gen	sp26	B-symbiont	Prokaryota			intra	yes				phloem	phloem	yes	yes	no	no			Capinera 2008 Denno and Perfect 1994 O’Brien and Wilson 1985	Denno and Perfect 1994 Novotny and Wilson 1997 O’Brien and Wilson 1985	Müller 1962	Müller 1962
Hemiptera	Cixiidae	gen	sp9	B-symbiont	Prokaryota			intra	yes				phloem	phloem	yes	yes	no	no			Capinera 2008 Denno and Perfect 1994 O’Brien and Wilson 1985	Denno and Perfect 1994 Novotny and Wilson 1997 O’Brien and Wilson 1985	Müller 1962	Müller 1962
Hemiptera	Cixiidae	gen	sp10	B-symbiont	Prokaryota			intra	yes				phloem	phloem	yes	yes	no	no			Capinera 2008 Denno and Perfect 1994 O’Brien and Wilson 1985	Denno and Perfect 1994 Novotny and Wilson 1997 O’Brien and Wilson 1985	Müller 1962	Müller 1962
Hemiptera	Cixiidae	gen	sp10	C-symbiont	Prokaryota			intra	yes				phloem	phloem	yes	yes	no	no			Capinera 2008 Denno and Perfect 1994 O’Brien and Wilson 1985	Denno and Perfect 1994 Novotny and Wilson 1997 O’Brien and Wilson 1985	Müller 1962	Müller 1962
Hemiptera	Cixiidae	gen	sp11	C-symbiont	Prokaryota			intra	yes				phloem	phloem	yes	yes	no	no			Capinera 2008 Denno and Perfect 1994 O’Brien and Wilson 1985	Denno and Perfect 1994 Novotny and Wilson 1997 O’Brien and Wilson 1985	Müller 1962	Müller 1962
Hemiptera	Cixiidae	gen	sp12	C-symbiont	Prokaryota			intra	yes				phloem	phloem	yes	yes	no	no			Capinera 2008 Denno and Perfect 1994 O’Brien and Wilson 1985	Denno and Perfect 1994 Novotny and Wilson 1997 O’Brien and Wilson 1985	Müller 1962	Müller 1962
Hemiptera	Cixiidae	gen	sp13	C-symbiont	Prokaryota			intra	yes				phloem	phloem	yes	yes	no	no			Capinera 2008 Denno and Perfect 1994 O’Brien and Wilson 1985	Denno and Perfect 1994 Novotny and Wilson 1997 O’Brien and Wilson 1985	Müller 1962	Müller 1962
Hemiptera	Cixiidae	gen	sp14	C-symbiont	Prokaryota			intra	yes				phloem	phloem	yes	yes	no	no			Capinera 2008 Denno and Perfect 1994 O’Brien and Wilson 1985	Denno and Perfect 1994 Novotny and Wilson 1997 O’Brien and Wilson 1985	Müller 1962	Müller 1962
Hemiptera	Cixiidae	gen	sp15	C-symbiont	Prokaryota			intra	yes				phloem	phloem	yes	yes	no	no			Capinera 2008 Denno and Perfect 1994 O’Brien and Wilson 1985	Denno and Perfect 1994 Novotny and Wilson 1997 O’Brien and Wilson 1985	Müller 1962	Müller 1962
Hemiptera	Cixiidae	gen	sp16	C-symbiont	Prokaryota			intra	yes				phloem	phloem	yes	yes	no	no			Capinera 2008 Denno and Perfect 1994 O’Brien and Wilson 1985	Denno and Perfect 1994 Novotny and Wilson 1997 O’Brien and Wilson 1985	Müller 1962	Müller 1962
Hemiptera	Cixiidae	gen	sp17	C-symbiont	Prokaryota			intra	yes				phloem	phloem	yes	yes	no	no			Capinera 2008 Denno and Perfect 1994 O’Brien and Wilson 1985	Denno and Perfect 1994 Novotny and Wilson 1997 O’Brien and Wilson 1985	Müller 1962	Müller 1962
Hemiptera	Cixiidae	gen	sp18	C-symbiont	Prokaryota			intra	yes				phloem	phloem	yes	yes	no	no			Capinera 2008 Denno and Perfect 1994 O’Brien and Wilson 1985	Denno and Perfect 1994 Novotny and Wilson 1997 O’Brien and Wilson 1985	Müller 1962	Müller 1962
Hemiptera	Cixiidae	gen	sp19	C-symbiont	Prokaryota			intra	yes				phloem	phloem	yes	yes	no	no			Capinera 2008 Denno and Perfect 1994 O’Brien and Wilson 1985	Denno and Perfect 1994 Novotny and Wilson 1997 O’Brien and Wilson 1985	Müller 1962	Müller 1962
Hemiptera	Cixiidae	gen	sp20	C-symbiont	Prokaryota			intra	yes				phloem	phloem	yes	yes	no	no			Capinera 2008 Denno and Perfect 1994 O’Brien and Wilson 1985	Denno and Perfect 1994 Novotny and Wilson 1997 O’Brien and Wilson 1985	Müller 1962	Müller 1962
Hemiptera	Cixiidae	gen	sp21	C-symbiont	Prokaryota			intra	yes				phloem	phloem	yes	yes	no	no			Capinera 2008 Denno and Perfect 1994 O’Brien and Wilson 1985	Denno and Perfect 1994 Novotny and Wilson 1997 O’Brien and Wilson 1985	Müller 1962	Müller 1962
Hemiptera	Cixiidae	gen	sp22	C-symbiont	Prokaryota			intra	yes				phloem	phloem	yes	yes	no	no			Capinera 2008 Denno and Perfect 1994 O’Brien and Wilson 1985	Denno and Perfect 1994 Novotny and Wilson 1997 O’Brien and Wilson 1985	Müller 1962	Müller 1962
Hemiptera	Cixiidae	gen	sp23	C-symbiont	Prokaryota			intra	yes				phloem	phloem	yes	yes	no	no			Capinera 2008 Denno and Perfect 1994 O’Brien and Wilson 1985	Denno and Perfect 1994 Novotny and Wilson 1997 O’Brien and Wilson 1985	Müller 1962	Müller 1962
Hemiptera	Cixiidae	gen	sp24	C-symbiont	Prokaryota			intra	yes				phloem	phloem	yes	yes	no	no			Capinera 2008 Denno and Perfect 1994 O’Brien and Wilson 1985	Denno and Perfect 1994 Novotny and Wilson 1997 O’Brien and Wilson 1985	Müller 1962	Müller 1962
Hemiptera	Cixiidae	gen	sp25	C-symbiont	Prokaryota			intra	yes				phloem	phloem	yes	yes	no	no			Capinera 2008 Denno and Perfect 1994 O’Brien and Wilson 1985	Denno and Perfect 1994 Novotny and Wilson 1997 O’Brien and Wilson 1985	Müller 1962	Müller 1962
Hemiptera	Cixiidae	gen	sp26	C-symbiont	Prokaryota			intra	yes				phloem	phloem	yes	yes	no	no			Capinera 2008 Denno and Perfect 1994 O’Brien and Wilson 1985	Denno and Perfect 1994 Novotny and Wilson 1997 O’Brien and Wilson 1985	Müller 1962	Müller 1962
Hemiptera	Cixiidae	gen	sp9	C-symbiont	Prokaryota			intra	yes				phloem	phloem	yes	yes	no	no			Capinera 2008 Denno and Perfect 1994 O’Brien and Wilson 1985	Denno and Perfect 1994 Novotny and Wilson 1997 O’Brien and Wilson 1985	Müller 1962	Müller 1962
Hemiptera	Cixiidae	Oliarus	filicicola	Candidatus Purcelliella pentastirinorum	Prokaryota	Candidatus_Purcelliella_pentastirinorum		intra	yes	cosegragation			phloem	phloem	yes	yes	yes	no			Capinera 2008 Denno and Perfect 1994 O’Brien and Wilson 1985	Denno and Perfect 1994 Novotny and Wilson 1997 O’Brien and Wilson 1985	Bressan et al 2009	Bressan et al 2009
Hemiptera	Cixiidae	Pentastiridius	leporinus	Candidatus Purcelliella pentastirinorum	Prokaryota	Candidatus_Purcelliella_pentastirinorum		intra	yes	cosegragation			phloem	phloem	yes	yes	yes	no			Capinera 2008 Denno and Perfect 1994 O’Brien and Wilson 1985	Denno and Perfect 1994 Novotny and Wilson 1997 O’Brien and Wilson 1985	Bressan et al 2009	Bressan et al 2009
Hemiptera	Cixiidae	Reptalus	cuspidatus	Candidatus Purcelliella pentastirinorum	Prokaryota	Candidatus_Purcelliella_pentastirinorum		intra	yes	cosegragation			phloem	phloem	yes	yes	yes	no			Capinera 2008 Denno and Perfect 1994 O’Brien and Wilson 1985	Denno and Perfect 1994 Novotny and Wilson 1997 O’Brien and Wilson 1985	Bressan et al 2009
Hemiptera	Cixiidae	Oliarus	intermedius	Candidatus Purcelliella pentastirinorum	Prokaryota	Candidatus_Purcelliella_pentastirinorum		intra	yes	cosegragation			phloem	phloem	yes	yes	yes	no			Capinera 2008 Denno and Perfect 1994 O’Brien and Wilson 1985	Denno and Perfect 1994 Novotny and Wilson 1997 O’Brien and Wilson 1985	Bressan et al 2009
Hemiptera	Cixiidae	Hyalesthes	obsoletus	Candidatus Purcelliella pentastirinorum	Prokaryota	Candidatus_Purcelliella_pentastirinorum		intra	yes	cosegragation			phloem	phloem	yes	yes	yes	no			Capinera 2008 Denno and Perfect 1994 O’Brien and Wilson 1985	Denno and Perfect 1994 Novotny and Wilson 1997 O’Brien and Wilson 1985	Bressan et al 2009
Hemiptera	Cixiidae	Hyalesthes	scotti	Candidatus Purcelliella pentastirinorum	Prokaryota	Candidatus_Purcelliella_pentastirinorum		intra	yes	cosegragation			phloem	phloem	yes	yes	yes	no			Capinera 2008 Denno and Perfect 1994 O’Brien and Wilson 1985	Denno and Perfect 1994 Novotny and Wilson 1997 O’Brien and Wilson 1985	Bressan et al 2009
Hemiptera	Cixiidae	Oliarus	tamehameha	Candidatus Purcelliella pentastirinorum	Prokaryota	Candidatus_Purcelliella_pentastirinorum		intra	yes	cosegragation			phloem	phloem	yes	yes	yes	no			Capinera 2008 Denno and Perfect 1994 O’Brien and Wilson 1985	Denno and Perfect 1994 Novotny and Wilson 1997 O’Brien and Wilson 1985	Bressan et al 2009
Hemiptera	Cixiidae	Oliarus	filicicola	Candidatus Sulcia muelleri	Prokaryota	Candidatus_Sulcia_muelleri_of_Cixiidae		intra	yes	cosegragation			phloem	phloem	yes	yes	no	no			Capinera 2008 Denno and Perfect 1994 O’Brien and Wilson 1985	Denno and Perfect 1994 Novotny and Wilson 1997 O’Brien and Wilson 1985	Bressan et al 2009	Bressan et al 2009
Hemiptera	Cixiidae	Pentastiridius	leporinus	Candidatus Sulcia muelleri	Prokaryota	Candidatus_Sulcia_muelleri_of_Cixiidae		intra	yes	cosegragation			phloem	phloem	yes	yes	no	no			Capinera 2008 Denno and Perfect 1994 O’Brien and Wilson 1985	Denno and Perfect 1994 Novotny and Wilson 1997 O’Brien and Wilson 1985	Bressan et al 2009	Bressan et al 2009
Hemiptera	Cixiidae	Reptalus	cuspidatus	Candidatus Sulcia muelleri	Prokaryota	Candidatus_Sulcia_muelleri_of_Cixiidae		intra	yes	cosegragation			phloem	phloem	yes	yes	no	no			Capinera 2008 Denno and Perfect 1994 O’Brien and Wilson 1985	Denno and Perfect 1994 Novotny and Wilson 1997 O’Brien and Wilson 1985	Bressan et al 2009
Hemiptera	Cixiidae	Oliarus	intermedius	Candidatus Sulcia muelleri	Prokaryota	Candidatus_Sulcia_muelleri_of_Cixiidae		intra	yes	cosegragation			phloem	phloem	yes	yes	no	no			Capinera 2008 Denno and Perfect 1994 O’Brien and Wilson 1985	Denno and Perfect 1994 Novotny and Wilson 1997 O’Brien and Wilson 1985	Bressan et al 2009
Hemiptera	Cixiidae	Hyalesthes	scotti	Candidatus Sulcia muelleri	Prokaryota	Candidatus_Sulcia_muelleri_of_Cixiidae		intra	yes	cosegragation			phloem	phloem	yes	yes	no	no			Capinera 2008 Denno and Perfect 1994 O’Brien and Wilson 1985	Denno and Perfect 1994 Novotny and Wilson 1997 O’Brien and Wilson 1985	Bressan et al 2009
Hemiptera	Cixiidae	Oliarus	tamehameha	Candidatus Sulcia muelleri	Prokaryota	Candidatus_Sulcia_muelleri_of_Cixiidae		intra	yes	cosegragation			phloem	phloem	yes	yes	no	no			Capinera 2008 Denno and Perfect 1994 O’Brien and Wilson 1985	Denno and Perfect 1994 Novotny and Wilson 1997 O’Brien and Wilson 1985	Bressan et al 2009
Hemiptera	Cixiidae	gen	sp1	Candidatus Sulcia muelleri	Prokaryota	Candidatus_Sulcia_muelleri_of_Cixiidae		intra	yes	cosegragation			phloem	phloem	yes	yes	no	no			Capinera 2008 Denno and Perfect 1994 O’Brien and Wilson 1985	Denno and Perfect 1994 Novotny and Wilson 1997 O’Brien and Wilson 1985	Müller 1962	Müller 1962
Hemiptera	Cixiidae	gen	sp10	Candidatus Sulcia muelleri	Prokaryota	Candidatus_Sulcia_muelleri_of_Cixiidae		intra	yes	cosegragation			phloem	phloem	yes	yes	no	no			Capinera 2008 Denno and Perfect 1994 O’Brien and Wilson 1985	Denno and Perfect 1994 Novotny and Wilson 1997 O’Brien and Wilson 1985	Müller 1962	Müller 1962
Hemiptera	Cixiidae	gen	sp11	Candidatus Sulcia muelleri	Prokaryota	Candidatus_Sulcia_muelleri_of_Cixiidae		intra	yes	cosegragation			phloem	phloem	yes	yes	no	no			Capinera 2008 Denno and Perfect 1994 O’Brien and Wilson 1985	Denno and Perfect 1994 Novotny and Wilson 1997 O’Brien and Wilson 1985	Müller 1962	Müller 1962
Hemiptera	Cixiidae	gen	sp12	Candidatus Sulcia muelleri	Prokaryota	Candidatus_Sulcia_muelleri_of_Cixiidae		intra	yes	cosegragation			phloem	phloem	yes	yes	no	no			Capinera 2008 Denno and Perfect 1994 O’Brien and Wilson 1985	Denno and Perfect 1994 Novotny and Wilson 1997 O’Brien and Wilson 1985	Müller 1962	Müller 1962
Hemiptera	Cixiidae	gen	sp13	Candidatus Sulcia muelleri	Prokaryota	Candidatus_Sulcia_muelleri_of_Cixiidae		intra	yes	cosegragation			phloem	phloem	yes	yes	no	no			Capinera 2008 Denno and Perfect 1994 O’Brien and Wilson 1985	Denno and Perfect 1994 Novotny and Wilson 1997 O’Brien and Wilson 1985	Müller 1962	Müller 1962
Hemiptera	Cixiidae	gen	sp14	Candidatus Sulcia muelleri	Prokaryota	Candidatus_Sulcia_muelleri_of_Cixiidae		intra	yes	cosegragation			phloem	phloem	yes	yes	no	no			Capinera 2008 Denno and Perfect 1994 O’Brien and Wilson 1985	Denno and Perfect 1994 Novotny and Wilson 1997 O’Brien and Wilson 1985	Müller 1962	Müller 1962
Hemiptera	Cixiidae	gen	sp15	Candidatus Sulcia muelleri	Prokaryota	Candidatus_Sulcia_muelleri_of_Cixiidae		intra	yes	cosegragation			phloem	phloem	yes	yes	no	no			Capinera 2008 Denno and Perfect 1994 O’Brien and Wilson 1985	Denno and Perfect 1994 Novotny and Wilson 1997 O’Brien and Wilson 1985	Müller 1962	Müller 1962
Hemiptera	Cixiidae	gen	sp16	Candidatus Sulcia muelleri	Prokaryota	Candidatus_Sulcia_muelleri_of_Cixiidae		intra	yes	cosegragation			phloem	phloem	yes	yes	no	no			Capinera 2008 Denno and Perfect 1994 O’Brien and Wilson 1985	Denno and Perfect 1994 Novotny and Wilson 1997 O’Brien and Wilson 1985	Müller 1962	Müller 1962
Hemiptera	Cixiidae	gen	sp17	Candidatus Sulcia muelleri	Prokaryota	Candidatus_Sulcia_muelleri_of_Cixiidae		intra	yes	cosegragation			phloem	phloem	yes	yes	no	no			Capinera 2008 Denno and Perfect 1994 O’Brien and Wilson 1985	Denno and Perfect 1994 Novotny and Wilson 1997 O’Brien and Wilson 1985	Müller 1962	Müller 1962
Hemiptera	Cixiidae	gen	sp18	Candidatus Sulcia muelleri	Prokaryota	Candidatus_Sulcia_muelleri_of_Cixiidae		intra	yes	cosegragation			phloem	phloem	yes	yes	no	no			Capinera 2008 Denno and Perfect 1994 O’Brien and Wilson 1985	Denno and Perfect 1994 Novotny and Wilson 1997 O’Brien and Wilson 1985	Müller 1962	Müller 1962
Hemiptera	Cixiidae	gen	sp19	Candidatus Sulcia muelleri	Prokaryota	Candidatus_Sulcia_muelleri_of_Cixiidae		intra	yes	cosegragation			phloem	phloem	yes	yes	no	no			Capinera 2008 Denno and Perfect 1994 O’Brien and Wilson 1985	Denno and Perfect 1994 Novotny and Wilson 1997 O’Brien and Wilson 1985	Müller 1962	Müller 1962
Hemiptera	Cixiidae	gen	sp2	Candidatus Sulcia muelleri	Prokaryota	Candidatus_Sulcia_muelleri_of_Cixiidae		intra	yes	cosegragation			phloem	phloem	yes	yes	no	no			Capinera 2008 Denno and Perfect 1994 O’Brien and Wilson 1985	Denno and Perfect 1994 Novotny and Wilson 1997 O’Brien and Wilson 1985	Müller 1962	Müller 1962
Hemiptera	Cixiidae	gen	sp20	Candidatus Sulcia muelleri	Prokaryota	Candidatus_Sulcia_muelleri_of_Cixiidae		intra	yes	cosegragation			phloem	phloem	yes	yes	no	no			Capinera 2008 Denno and Perfect 1994 O’Brien and Wilson 1985	Denno and Perfect 1994 Novotny and Wilson 1997 O’Brien and Wilson 1985	Müller 1962	Müller 1962
Hemiptera	Cixiidae	gen	sp21	Candidatus Sulcia muelleri	Prokaryota	Candidatus_Sulcia_muelleri_of_Cixiidae		intra	yes	cosegragation			phloem	phloem	yes	yes	no	no			Capinera 2008 Denno and Perfect 1994 O’Brien and Wilson 1985	Denno and Perfect 1994 Novotny and Wilson 1997 O’Brien and Wilson 1985	Müller 1962	Müller 1962
Hemiptera	Cixiidae	gen	sp22	Candidatus Sulcia muelleri	Prokaryota	Candidatus_Sulcia_muelleri_of_Cixiidae		intra	yes	cosegragation			phloem	phloem	yes	yes	no	no			Capinera 2008 Denno and Perfect 1994 O’Brien and Wilson 1985	Denno and Perfect 1994 Novotny and Wilson 1997 O’Brien and Wilson 1985	Müller 1962	Müller 1962
Hemiptera	Cixiidae	gen	sp23	Candidatus Sulcia muelleri	Prokaryota	Candidatus_Sulcia_muelleri_of_Cixiidae		intra	yes	cosegragation			phloem	phloem	yes	yes	no	no			Capinera 2008 Denno and Perfect 1994 O’Brien and Wilson 1985	Denno and Perfect 1994 Novotny and Wilson 1997 O’Brien and Wilson 1985	Müller 1962	Müller 1962
Hemiptera	Cixiidae	gen	sp24	Candidatus Sulcia muelleri	Prokaryota	Candidatus_Sulcia_muelleri_of_Cixiidae		intra	yes	cosegragation			phloem	phloem	yes	yes	no	no			Capinera 2008 Denno and Perfect 1994 O’Brien and Wilson 1985	Denno and Perfect 1994 Novotny and Wilson 1997 O’Brien and Wilson 1985	Müller 1962	Müller 1962
Hemiptera	Cixiidae	gen	sp3	Candidatus Sulcia muelleri	Prokaryota	Candidatus_Sulcia_muelleri_of_Cixiidae		intra	yes	cosegragation			phloem	phloem	yes	yes	no	no			Capinera 2008 Denno and Perfect 1994 O’Brien and Wilson 1985	Denno and Perfect 1994 Novotny and Wilson 1997 O’Brien and Wilson 1985	Müller 1962	Müller 1962
Hemiptera	Cixiidae	gen	sp4	Candidatus Sulcia muelleri	Prokaryota	Candidatus_Sulcia_muelleri_of_Cixiidae		intra	yes	cosegragation			phloem	phloem	yes	yes	no	no			Capinera 2008 Denno and Perfect 1994 O’Brien and Wilson 1985	Denno and Perfect 1994 Novotny and Wilson 1997 O’Brien and Wilson 1985	Müller 1962	Müller 1962
Hemiptera	Cixiidae	gen	sp5	Candidatus Sulcia muelleri	Prokaryota	Candidatus_Sulcia_muelleri_of_Cixiidae		intra	yes	cosegragation			phloem	phloem	yes	yes	no	no			Capinera 2008 Denno and Perfect 1994 O’Brien and Wilson 1985	Denno and Perfect 1994 Novotny and Wilson 1997 O’Brien and Wilson 1985	Müller 1962	Müller 1962
Hemiptera	Cixiidae	gen	sp6	Candidatus Sulcia muelleri	Prokaryota	Candidatus_Sulcia_muelleri_of_Cixiidae		intra	yes	cosegragation			phloem	phloem	yes	yes	no	no			Capinera 2008 Denno and Perfect 1994 O’Brien and Wilson 1985	Denno and Perfect 1994 Novotny and Wilson 1997 O’Brien and Wilson 1985	Müller 1962	Müller 1962
Hemiptera	Cixiidae	gen	sp7	Candidatus Sulcia muelleri	Prokaryota	Candidatus_Sulcia_muelleri_of_Cixiidae		intra	yes	cosegragation			phloem	phloem	yes	yes	no	no			Capinera 2008 Denno and Perfect 1994 O’Brien and Wilson 1985	Denno and Perfect 1994 Novotny and Wilson 1997 O’Brien and Wilson 1985	Müller 1962	Müller 1962
Hemiptera	Cixiidae	gen	sp8	Candidatus Sulcia muelleri	Prokaryota	Candidatus_Sulcia_muelleri_of_Cixiidae		intra	yes	cosegragation			phloem	phloem	yes	yes	no	no			Capinera 2008 Denno and Perfect 1994 O’Brien and Wilson 1985	Denno and Perfect 1994 Novotny and Wilson 1997 O’Brien and Wilson 1985	Müller 1962	Müller 1962
Hemiptera	Cixiidae	gen	sp9	Candidatus Sulcia muelleri	Prokaryota	Candidatus_Sulcia_muelleri_of_Cixiidae		intra	yes	cosegragation			phloem	phloem	yes	yes	no	no			Capinera 2008 Denno and Perfect 1994 O’Brien and Wilson 1985	Denno and Perfect 1994 Novotny and Wilson 1997 O’Brien and Wilson 1985	Müller 1962	Müller 1962
Hemiptera	Cixiidae	gen	sp1	Candidatus Vidania fulgoroideae	Prokaryota	Candidatus_Vidania_fulgoroideae_of_Cixiidae		intra	yes	cosegragation			phloem	phloem	yes	yes	no	no			Capinera 2008 Denno and Perfect 1994 O’Brien and Wilson 1985	Denno and Perfect 1994 Novotny and Wilson 1997 O’Brien and Wilson 1985	Müller 1962	Müller 1962
Hemiptera	Cixiidae	gen	sp10	Candidatus Vidania fulgoroideae	Prokaryota	Candidatus_Vidania_fulgoroideae_of_Cixiidae		intra	yes	cosegragation			phloem	phloem	yes	yes	no	no			Capinera 2008 Denno and Perfect 1994 O’Brien and Wilson 1985	Denno and Perfect 1994 Novotny and Wilson 1997 O’Brien and Wilson 1985	Müller 1962	Müller 1962
Hemiptera	Cixiidae	gen	sp11	Candidatus Vidania fulgoroideae	Prokaryota	Candidatus_Vidania_fulgoroideae_of_Cixiidae		intra	yes	cosegragation			phloem	phloem	yes	yes	no	no			Capinera 2008 Denno and Perfect 1994 O’Brien and Wilson 1985	Denno and Perfect 1994 Novotny and Wilson 1997 O’Brien and Wilson 1985	Müller 1962	Müller 1962
Hemiptera	Cixiidae	gen	sp12	Candidatus Vidania fulgoroideae	Prokaryota	Candidatus_Vidania_fulgoroideae_of_Cixiidae		intra	yes	cosegragation			phloem	phloem	yes	yes	no	no			Capinera 2008 Denno and Perfect 1994 O’Brien and Wilson 1985	Denno and Perfect 1994 Novotny and Wilson 1997 O’Brien and Wilson 1985	Müller 1962	Müller 1962
Hemiptera	Cixiidae	gen	sp13	Candidatus Vidania fulgoroideae	Prokaryota	Candidatus_Vidania_fulgoroideae_of_Cixiidae		intra	yes	cosegragation			phloem	phloem	yes	yes	no	no			Capinera 2008 Denno and Perfect 1994 O’Brien and Wilson 1985	Denno and Perfect 1994 Novotny and Wilson 1997 O’Brien and Wilson 1985	Müller 1962	Müller 1962
Hemiptera	Cixiidae	gen	sp14	Candidatus Vidania fulgoroideae	Prokaryota	Candidatus_Vidania_fulgoroideae_of_Cixiidae		intra	yes	cosegragation			phloem	phloem	yes	yes	no	no			Capinera 2008 Denno and Perfect 1994 O’Brien and Wilson 1985	Denno and Perfect 1994 Novotny and Wilson 1997 O’Brien and Wilson 1985	Müller 1962	Müller 1962
Hemiptera	Cixiidae	gen	sp15	Candidatus Vidania fulgoroideae	Prokaryota	Candidatus_Vidania_fulgoroideae_of_Cixiidae		intra	yes	cosegragation			phloem	phloem	yes	yes	no	no			Capinera 2008 Denno and Perfect 1994 O’Brien and Wilson 1985	Denno and Perfect 1994 Novotny and Wilson 1997 O’Brien and Wilson 1985	Müller 1962	Müller 1962
Hemiptera	Cixiidae	gen	sp16	Candidatus Vidania fulgoroideae	Prokaryota	Candidatus_Vidania_fulgoroideae_of_Cixiidae		intra	yes	cosegragation			phloem	phloem	yes	yes	no	no			Capinera 2008 Denno and Perfect 1994 O’Brien and Wilson 1985	Denno and Perfect 1994 Novotny and Wilson 1997 O’Brien and Wilson 1985	Müller 1962	Müller 1962
Hemiptera	Cixiidae	gen	sp17	Candidatus Vidania fulgoroideae	Prokaryota	Candidatus_Vidania_fulgoroideae_of_Cixiidae		intra	yes	cosegragation			phloem	phloem	yes	yes	no	no			Capinera 2008 Denno and Perfect 1994 O’Brien and Wilson 1985	Denno and Perfect 1994 Novotny and Wilson 1997 O’Brien and Wilson 1985	Müller 1962	Müller 1962
Hemiptera	Cixiidae	gen	sp18	Candidatus Vidania fulgoroideae	Prokaryota	Candidatus_Vidania_fulgoroideae_of_Cixiidae		intra	yes	cosegragation			phloem	phloem	yes	yes	no	no			Capinera 2008 Denno and Perfect 1994 O’Brien and Wilson 1985	Denno and Perfect 1994 Novotny and Wilson 1997 O’Brien and Wilson 1985	Müller 1962	Müller 1962
Hemiptera	Cixiidae	gen	sp19	Candidatus Vidania fulgoroideae	Prokaryota	Candidatus_Vidania_fulgoroideae_of_Cixiidae		intra	yes	cosegragation			phloem	phloem	yes	yes	no	no			Capinera 2008 Denno and Perfect 1994 O’Brien and Wilson 1985	Denno and Perfect 1994 Novotny and Wilson 1997 O’Brien and Wilson 1985	Müller 1962	Müller 1962
Hemiptera	Cixiidae	gen	sp2	Candidatus Vidania fulgoroideae	Prokaryota	Candidatus_Vidania_fulgoroideae_of_Cixiidae		intra	yes	cosegragation			phloem	phloem	yes	yes	no	no			Capinera 2008 Denno and Perfect 1994 O’Brien and Wilson 1985	Denno and Perfect 1994 Novotny and Wilson 1997 O’Brien and Wilson 1985	Müller 1962	Müller 1962
Hemiptera	Cixiidae	gen	sp20	Candidatus Vidania fulgoroideae	Prokaryota	Candidatus_Vidania_fulgoroideae_of_Cixiidae		intra	yes	cosegragation			phloem	phloem	yes	yes	no	no			Capinera 2008 Denno and Perfect 1994 O’Brien and Wilson 1985	Denno and Perfect 1994 Novotny and Wilson 1997 O’Brien and Wilson 1985	Müller 1962	Müller 1962
Hemiptera	Cixiidae	gen	sp21	Candidatus Vidania fulgoroideae	Prokaryota	Candidatus_Vidania_fulgoroideae_of_Cixiidae		intra	yes	cosegragation			phloem	phloem	yes	yes	no	no			Capinera 2008 Denno and Perfect 1994 O’Brien and Wilson 1985	Denno and Perfect 1994 Novotny and Wilson 1997 O’Brien and Wilson 1985	Müller 1962	Müller 1962
Hemiptera	Cixiidae	gen	sp22	Candidatus Vidania fulgoroideae	Prokaryota	Candidatus_Vidania_fulgoroideae_of_Cixiidae		intra	yes	cosegragation			phloem	phloem	yes	yes	no	no			Capinera 2008 Denno and Perfect 1994 O’Brien and Wilson 1985	Denno and Perfect 1994 Novotny and Wilson 1997 O’Brien and Wilson 1985	Müller 1962	Müller 1962
Hemiptera	Cixiidae	gen	sp23	Candidatus Vidania fulgoroideae	Prokaryota	Candidatus_Vidania_fulgoroideae_of_Cixiidae		intra	yes	cosegragation			phloem	phloem	yes	yes	no	no			Capinera 2008 Denno and Perfect 1994 O’Brien and Wilson 1985	Denno and Perfect 1994 Novotny and Wilson 1997 O’Brien and Wilson 1985	Müller 1962	Müller 1962
Hemiptera	Cixiidae	gen	sp24	Candidatus Vidania fulgoroideae	Prokaryota	Candidatus_Vidania_fulgoroideae_of_Cixiidae		intra	yes	cosegragation			phloem	phloem	yes	yes	no	no			Capinera 2008 Denno and Perfect 1994 O’Brien and Wilson 1985	Denno and Perfect 1994 Novotny and Wilson 1997 O’Brien and Wilson 1985	Müller 1962	Müller 1962
Hemiptera	Cixiidae	gen	sp3	Candidatus Vidania fulgoroideae	Prokaryota	Candidatus_Vidania_fulgoroideae_of_Cixiidae		intra	yes	cosegragation			phloem	phloem	yes	yes	no	no			Capinera 2008 Denno and Perfect 1994 O’Brien and Wilson 1985	Denno and Perfect 1994 Novotny and Wilson 1997 O’Brien and Wilson 1985	Müller 1962	Müller 1962
Hemiptera	Cixiidae	gen	sp4	Candidatus Vidania fulgoroideae	Prokaryota	Candidatus_Vidania_fulgoroideae_of_Cixiidae		intra	yes	cosegragation			phloem	phloem	yes	yes	no	no			Capinera 2008 Denno and Perfect 1994 O’Brien and Wilson 1985	Denno and Perfect 1994 Novotny and Wilson 1997 O’Brien and Wilson 1985	Müller 1962	Müller 1962
Hemiptera	Cixiidae	gen	sp5	Candidatus Vidania fulgoroideae	Prokaryota	Candidatus_Vidania_fulgoroideae_of_Cixiidae		intra	yes	cosegragation			phloem	phloem	yes	yes	no	no			Capinera 2008 Denno and Perfect 1994 O’Brien and Wilson 1985	Denno and Perfect 1994 Novotny and Wilson 1997 O’Brien and Wilson 1985	Müller 1962	Müller 1962
Hemiptera	Cixiidae	gen	sp6	Candidatus Vidania fulgoroideae	Prokaryota	Candidatus_Vidania_fulgoroideae_of_Cixiidae		intra	yes	cosegragation			phloem	phloem	yes	yes	no	no			Capinera 2008 Denno and Perfect 1994 O’Brien and Wilson 1985	Denno and Perfect 1994 Novotny and Wilson 1997 O’Brien and Wilson 1985	Müller 1962	Müller 1962
Hemiptera	Cixiidae	gen	sp7	Candidatus Vidania fulgoroideae	Prokaryota	Candidatus_Vidania_fulgoroideae_of_Cixiidae		intra	yes	cosegragation			phloem	phloem	yes	yes	no	no			Capinera 2008 Denno and Perfect 1994 O’Brien and Wilson 1985	Denno and Perfect 1994 Novotny and Wilson 1997 O’Brien and Wilson 1985	Müller 1962	Müller 1962
Hemiptera	Cixiidae	gen	sp8	Candidatus Vidania fulgoroideae	Prokaryota	Candidatus_Vidania_fulgoroideae_of_Cixiidae		intra	yes	cosegragation			phloem	phloem	yes	yes	no	no			Capinera 2008 Denno and Perfect 1994 O’Brien and Wilson 1985	Denno and Perfect 1994 Novotny and Wilson 1997 O’Brien and Wilson 1985	Müller 1962	Müller 1962
Hemiptera	Cixiidae	gen	sp9	Candidatus Vidania fulgoroideae	Prokaryota	Candidatus_Vidania_fulgoroideae_of_Cixiidae		intra	yes	cosegragation			phloem	phloem	yes	yes	no	no			Capinera 2008 Denno and Perfect 1994 O’Brien and Wilson 1985	Denno and Perfect 1994 Novotny and Wilson 1997 O’Brien and Wilson 1985	Müller 1962	Müller 1962
Hemiptera	Cixiidae	gen	sp10	D-symbiont	Prokaryota			intra	yes				phloem	phloem	yes	yes	no	no			Capinera 2008 Denno and Perfect 1994 O’Brien and Wilson 1985	Denno and Perfect 1994 Novotny and Wilson 1997 O’Brien and Wilson 1985	Müller 1962	Müller 1962
Hemiptera	Cixiidae	gen	sp11	D-symbiont	Prokaryota			intra	yes				phloem	phloem	yes	yes	no	no			Capinera 2008 Denno and Perfect 1994 O’Brien and Wilson 1985	Denno and Perfect 1994 Novotny and Wilson 1997 O’Brien and Wilson 1985	Müller 1962	Müller 1962
Hemiptera	Cixiidae	gen	sp12	D-symbiont	Prokaryota			intra	yes				phloem	phloem	yes	yes	no	no			Capinera 2008 Denno and Perfect 1994 O’Brien and Wilson 1985	Denno and Perfect 1994 Novotny and Wilson 1997 O’Brien and Wilson 1985	Müller 1962	Müller 1962
Hemiptera	Cixiidae	gen	sp13	D-symbiont	Prokaryota			intra	yes				phloem	phloem	yes	yes	no	no			Capinera 2008 Denno and Perfect 1994 O’Brien and Wilson 1985	Denno and Perfect 1994 Novotny and Wilson 1997 O’Brien and Wilson 1985	Müller 1962	Müller 1962
Hemiptera	Cixiidae	gen	sp14	D-symbiont	Prokaryota			intra	yes				phloem	phloem	yes	yes	no	no			Capinera 2008 Denno and Perfect 1994 O’Brien and Wilson 1985	Denno and Perfect 1994 Novotny and Wilson 1997 O’Brien and Wilson 1985	Müller 1962	Müller 1962
Hemiptera	Cixiidae	gen	sp15	D-symbiont	Prokaryota			intra	yes				phloem	phloem	yes	yes	no	no			Capinera 2008 Denno and Perfect 1994 O’Brien and Wilson 1985	Denno and Perfect 1994 Novotny and Wilson 1997 O’Brien and Wilson 1985	Müller 1962	Müller 1962
Hemiptera	Cixiidae	gen	sp16	D-symbiont	Prokaryota			intra	yes				phloem	phloem	yes	yes	no	no			Capinera 2008 Denno and Perfect 1994 O’Brien and Wilson 1985	Denno and Perfect 1994 Novotny and Wilson 1997 O’Brien and Wilson 1985	Müller 1962	Müller 1962
Hemiptera	Cixiidae	gen	sp17	D-symbiont	Prokaryota			intra	yes				phloem	phloem	yes	yes	no	no			Capinera 2008 Denno and Perfect 1994 O’Brien and Wilson 1985	Denno and Perfect 1994 Novotny and Wilson 1997 O’Brien and Wilson 1985	Müller 1962	Müller 1962
Hemiptera	Cixiidae	gen	sp18	D-symbiont	Prokaryota			intra	yes				phloem	phloem	yes	yes	no	no			Capinera 2008 Denno and Perfect 1994 O’Brien and Wilson 1985	Denno and Perfect 1994 Novotny and Wilson 1997 O’Brien and Wilson 1985	Müller 1962	Müller 1962
Hemiptera	Cixiidae	gen	sp19	D-symbiont	Prokaryota			intra	yes				phloem	phloem	yes	yes	no	no			Capinera 2008 Denno and Perfect 1994 O’Brien and Wilson 1985	Denno and Perfect 1994 Novotny and Wilson 1997 O’Brien and Wilson 1985	Müller 1962	Müller 1962
Hemiptera	Cixiidae	gen	sp20	D-symbiont	Prokaryota			intra	yes				phloem	phloem	yes	yes	no	no			Capinera 2008 Denno and Perfect 1994 O’Brien and Wilson 1985	Denno and Perfect 1994 Novotny and Wilson 1997 O’Brien and Wilson 1985	Müller 1962	Müller 1962
Hemiptera	Cixiidae	gen	sp21	D-symbiont	Prokaryota			intra	yes				phloem	phloem	yes	yes	no	no			Capinera 2008 Denno and Perfect 1994 O’Brien and Wilson 1985	Denno and Perfect 1994 Novotny and Wilson 1997 O’Brien and Wilson 1985	Müller 1962	Müller 1962
Hemiptera	Cixiidae	gen	sp22	D-symbiont	Prokaryota			intra	yes				phloem	phloem	yes	yes	no	no			Capinera 2008 Denno and Perfect 1994 O’Brien and Wilson 1985	Denno and Perfect 1994 Novotny and Wilson 1997 O’Brien and Wilson 1985	Müller 1962	Müller 1962
Hemiptera	Cixiidae	gen	sp23	D-symbiont	Prokaryota			intra	yes				phloem	phloem	yes	yes	no	no			Capinera 2008 Denno and Perfect 1994 O’Brien and Wilson 1985	Denno and Perfect 1994 Novotny and Wilson 1997 O’Brien and Wilson 1985	Müller 1962	Müller 1962
Hemiptera	Cixiidae	gen	sp24	D-symbiont	Prokaryota			intra	yes				phloem	phloem	yes	yes	no	no			Capinera 2008 Denno and Perfect 1994 O’Brien and Wilson 1985	Denno and Perfect 1994 Novotny and Wilson 1997 O’Brien and Wilson 1985	Müller 1962	Müller 1962
Hemiptera	Cixiidae	gen	sp25	D-symbiont	Prokaryota			intra	yes				phloem	phloem	yes	yes	no	no			Capinera 2008 Denno and Perfect 1994 O’Brien and Wilson 1985	Denno and Perfect 1994 Novotny and Wilson 1997 O’Brien and Wilson 1985	Müller 1962	Müller 1962
Hemiptera	Cixiidae	gen	sp26	D-symbiont	Prokaryota			intra	yes				phloem	phloem	yes	yes	no	no			Capinera 2008 Denno and Perfect 1994 O’Brien and Wilson 1985	Denno and Perfect 1994 Novotny and Wilson 1997 O’Brien and Wilson 1985	Müller 1962	Müller 1962
Hemiptera	Cixiidae	gen	sp9	D-symbiont	Prokaryota			intra	yes				phloem	phloem	yes	yes	no	no			Capinera 2008 Denno and Perfect 1994 O’Brien and Wilson 1985	Denno and Perfect 1994 Novotny and Wilson 1997 O’Brien and Wilson 1985	Müller 1962	Müller 1962
Hemiptera	Cixiidae	gen	sp10	E-symbiont	Prokaryota			intra	yes				phloem	phloem	yes	yes	no	no			Capinera 2008 Denno and Perfect 1994 O’Brien and Wilson 1985	Denno and Perfect 1994 Novotny and Wilson 1997 O’Brien and Wilson 1985	Müller 1962	Müller 1962
Hemiptera	Cixiidae	gen	sp11	E-symbiont	Prokaryota			intra	yes				phloem	phloem	yes	yes	no	no			Capinera 2008 Denno and Perfect 1994 O’Brien and Wilson 1985	Denno and Perfect 1994 Novotny and Wilson 1997 O’Brien and Wilson 1985	Müller 1962	Müller 1962
Hemiptera	Cixiidae	gen	sp12	E-symbiont	Prokaryota			intra	yes				phloem	phloem	yes	yes	no	no			Capinera 2008 Denno and Perfect 1994 O’Brien and Wilson 1985	Denno and Perfect 1994 Novotny and Wilson 1997 O’Brien and Wilson 1985	Müller 1962	Müller 1962
Hemiptera	Cixiidae	gen	sp13	E-symbiont	Prokaryota			intra	yes				phloem	phloem	yes	yes	no	no			Capinera 2008 Denno and Perfect 1994 O’Brien and Wilson 1985	Denno and Perfect 1994 Novotny and Wilson 1997 O’Brien and Wilson 1985	Müller 1962	Müller 1962
Hemiptera	Cixiidae	gen	sp14	E-symbiont	Prokaryota			intra	yes				phloem	phloem	yes	yes	no	no			Capinera 2008 Denno and Perfect 1994 O’Brien and Wilson 1985	Denno and Perfect 1994 Novotny and Wilson 1997 O’Brien and Wilson 1985	Müller 1962	Müller 1962
Hemiptera	Cixiidae	gen	sp15	E-symbiont	Prokaryota			intra	yes				phloem	phloem	yes	yes	no	no			Capinera 2008 Denno and Perfect 1994 O’Brien and Wilson 1985	Denno and Perfect 1994 Novotny and Wilson 1997 O’Brien and Wilson 1985	Müller 1962	Müller 1962
Hemiptera	Cixiidae	gen	sp16	E-symbiont	Prokaryota			intra	yes				phloem	phloem	yes	yes	no	no			Capinera 2008 Denno and Perfect 1994 O’Brien and Wilson 1985	Denno and Perfect 1994 Novotny and Wilson 1997 O’Brien and Wilson 1985	Müller 1962	Müller 1962
Hemiptera	Cixiidae	gen	sp17	E-symbiont	Prokaryota			intra	yes				phloem	phloem	yes	yes	no	no			Capinera 2008 Denno and Perfect 1994 O’Brien and Wilson 1985	Denno and Perfect 1994 Novotny and Wilson 1997 O’Brien and Wilson 1985	Müller 1962	Müller 1962
Hemiptera	Cixiidae	gen	sp18	E-symbiont	Prokaryota			intra	yes				phloem	phloem	yes	yes	no	no			Capinera 2008 Denno and Perfect 1994 O’Brien and Wilson 1985	Denno and Perfect 1994 Novotny and Wilson 1997 O’Brien and Wilson 1985	Müller 1962	Müller 1962
Hemiptera	Cixiidae	gen	sp19	E-symbiont	Prokaryota			intra	yes				phloem	phloem	yes	yes	no	no			Capinera 2008 Denno and Perfect 1994 O’Brien and Wilson 1985	Denno and Perfect 1994 Novotny and Wilson 1997 O’Brien and Wilson 1985	Müller 1962	Müller 1962
Hemiptera	Cixiidae	gen	sp20	E-symbiont	Prokaryota			intra	yes				phloem	phloem	yes	yes	no	no			Capinera 2008 Denno and Perfect 1994 O’Brien and Wilson 1985	Denno and Perfect 1994 Novotny and Wilson 1997 O’Brien and Wilson 1985	Müller 1962	Müller 1962
Hemiptera	Cixiidae	gen	sp21	E-symbiont	Prokaryota			intra	yes				phloem	phloem	yes	yes	no	no			Capinera 2008 Denno and Perfect 1994 O’Brien and Wilson 1985	Denno and Perfect 1994 Novotny and Wilson 1997 O’Brien and Wilson 1985	Müller 1962	Müller 1962
Hemiptera	Cixiidae	gen	sp22	E-symbiont	Prokaryota			intra	yes				phloem	phloem	yes	yes	no	no			Capinera 2008 Denno and Perfect 1994 O’Brien and Wilson 1985	Denno and Perfect 1994 Novotny and Wilson 1997 O’Brien and Wilson 1985	Müller 1962	Müller 1962
Hemiptera	Cixiidae	gen	sp23	E-symbiont	Prokaryota			intra	yes				phloem	phloem	yes	yes	no	no			Capinera 2008 Denno and Perfect 1994 O’Brien and Wilson 1985	Denno and Perfect 1994 Novotny and Wilson 1997 O’Brien and Wilson 1985	Müller 1962	Müller 1962
Hemiptera	Cixiidae	gen	sp24	E-symbiont	Prokaryota			intra	yes				phloem	phloem	yes	yes	no	no			Capinera 2008 Denno and Perfect 1994 O’Brien and Wilson 1985	Denno and Perfect 1994 Novotny and Wilson 1997 O’Brien and Wilson 1985	Müller 1962	Müller 1962
Hemiptera	Cixiidae	gen	sp25	E-symbiont	Prokaryota			intra	yes				phloem	phloem	yes	yes	no	no			Capinera 2008 Denno and Perfect 1994 O’Brien and Wilson 1985	Denno and Perfect 1994 Novotny and Wilson 1997 O’Brien and Wilson 1985	Müller 1962	Müller 1962
Hemiptera	Cixiidae	gen	sp26	E-symbiont	Prokaryota			intra	yes				phloem	phloem	yes	yes	no	no			Capinera 2008 Denno and Perfect 1994 O’Brien and Wilson 1985	Denno and Perfect 1994 Novotny and Wilson 1997 O’Brien and Wilson 1985	Müller 1962	Müller 1962
Hemiptera	Cixiidae	gen	sp9	E-symbiont	Prokaryota			intra	yes				phloem	phloem	yes	yes	no	no			Capinera 2008 Denno and Perfect 1994 O’Brien and Wilson 1985	Denno and Perfect 1994 Novotny and Wilson 1997 O’Brien and Wilson 1985	Müller 1962	Müller 1962
Hemiptera	Clastopteridae	Clastoptera	arizonana	Candidatus Sulcia muelleri	Prokaryota	Candidatus_Sulcia_muelleri_of_Clastoptera_arizonana		intra	yes	cosegragation			xylem	xylem	yes	yes	no	no			Thompson 2004	Thompson 2004	Koga et al 2013A	Koga et al 2013A
Hemiptera	Clastopteridae	Clastoptera	obtusa	Candidatus Sulcia muelleri	Prokaryota	Candidatus_Sulcia_muelleri_of_Clastoptera_arizonana		intra	yes	cosegragation			xylem	xylem	yes	yes	no	no			Thompson 2004	Thompson 2004	Koga et al 2013A
Hemiptera	Clastopteridae	Clastoptera	proteus	Candidatus Sulcia muelleri	Prokaryota	Candidatus_Sulcia_muelleri_of_Clastoptera_arizonana		intra	yes	cosegragation			xylem	xylem	yes	yes	no	no			Thompson 2004	Thompson 2004	Koga et al 2013A
Hemiptera	Clastopteridae	Clastoptera	arizonana	Candidatus Zinderia insecticola	Prokaryota	Candidatus_Zinderia_insecticola_of_Clastopteridae		intra	yes	cosegragation			xylem	xylem	yes	yes	no	no			Thompson 2004	Thompson 2004	Koga et al 2013A	Koga et al 2013A
Hemiptera	Clastopteridae	Clastoptera	obtusa	Candidatus Zinderia insecticola	Prokaryota	Candidatus_Zinderia_insecticola_of_Clastopteridae		intra	yes	cosegragation			xylem	xylem	yes	yes	no	no			Thompson 2004	Thompson 2004	Koga et al 2013A
Hemiptera	Clastopteridae	Clastoptera	proteus	Candidatus Zinderia insecticola	Prokaryota	Candidatus_Zinderia_insecticola_of_Clastopteridae		intra	yes	cosegragation			xylem	xylem	yes	yes	no	no			Thompson 2004	Thompson 2004	Koga et al 2013A
Hemiptera	Coccidae			Enterobacteriaceae												no	no	no					Rosenblueth et al 2012
Hemiptera	Coccidae			Flavobacteriales												no	no	no					Rosenblueth et al 2012
Hemiptera	Coelostomidiidae	Coelostomidia	zealandica	Candidatus Hoataupuhia coelostomidicola	Prokaryota			intra	yes	cosegragation			phloem	phloem	yes	yes	no	no			Dhami et al 2013	Dhami et al 2013	Dhami et al 2013
Hemiptera	Coelostomidiidae	Ultracoelostoma	brittini	Candidatus Hoataupuhia coelostomidicola	Prokaryota			intra	yes	cosegragation			phloem	phloem	yes	yes	no	no			Dhami et al 2013	Dhami et al 2013	Dhami et al 2013	Dhami et al 2013
Hemiptera	Coelostomidiidae	Coelostomidia	wairoensis	Candidatus Hoataupuhia coelostomidicola	Prokaryota			intra	yes	cosegragation			phloem	phloem	yes	yes	no	no			Dhami et al 2013	Dhami et al 2013	Dhami et al 2013	Dhami et al 2013
Hemiptera	Coelostomidiidae	Coelostomidia	deboerae	Candidatus Hoataupuhia coelostomidicola	Prokaryota			intra	yes	cosegragation			phloem	phloem	yes	yes	no	no			Dhami et al 2013	Dhami et al 2013	Dhami et al 2013
Hemiptera	Coelostomidiidae	Ultracoelostoma	dracophylli	Candidatus Hoataupuhia coelostomidicola	Prokaryota			intra	yes	cosegragation			phloem	phloem	yes	yes	no	no			Dhami et al 2013	Dhami et al 2013	Dhami et al 2013
Hemiptera	Coelostomidiidae	Coelostomidia	jenniferae	Candidatus Hoataupuhia coelostomidicola	Prokaryota			intra	yes	cosegragation			phloem	phloem	yes	yes	no	no			Dhami et al 2013	Dhami et al 2013	Dhami et al 2013
Hemiptera	Coelostomidiidae	Coelostomidia	montana	Candidatus Hoataupuhia coelostomidicola	Prokaryota			intra	yes	cosegragation			phloem	phloem	yes	yes	no	no			Dhami et al 2013	Dhami et al 2013	Dhami et al 2013
Hemiptera	Coelostomidiidae			Erwinia-like Bacteria												no	no	no					Dhami et al 2013
Hemiptera	Coelostomidiidae			Sodalis-like symbiont												no	no	no					Dhami et al 2013
Hemiptera	Coreidae	Coreus	marginatus	Burkholdaria		Burkholdaria_of_Coreidae_Cletus_rusticus		intra	no (gut crypt localised symbiont)	fitness reduction			leaves/seeds	leaves/seeds	yes	yes	yes	yes			Ohbayashi et al 2019	Ohbayashi et al 2019	Ohbayashi et al 2019	Ohbayashi et al 2019
Hemiptera	Corixidae	gen	sp	none known					none known				detritus/algae/meat	detritus/algae/meat	no	yes	no	no			Sutton 1951 Buchner 1965	Sutton 1951 Buchner 1965	Schneider 1939	Schneider 1939
Hemiptera	Cydnidae			Bacteria												no	no	no					Hosokawa et al 2012A
Hemiptera	Dactylopiidae	Dactylopius	coccus	Candidatus Dactylopiibacterium carminicum	Prokaryota	Candidatus_Dactylopiibacterium_carminicum		intra	yes				phloem	phloem	yes	yes	yes	yes			De Souza 2014 Mann J 1969	De Souza 2014 Mann J 1969	Ramírez-Puebla et al 2010	Ramírez-Puebla et al 2010
Hemiptera	Delphacidae	gen	sp61	Candidatus Sulcia muelleri	Prokaryota	Candidatus_Sulcia_muelleri_of_Delphacidae		intra	yes	cosegragation			phloem	phloem	yes	yes	no	no			Denno and Perfect 1994 Novotny and Wilson 1997	Denno and Perfect 1994 Novotny and Wilson 1997	Müller 1962	Müller 1962
Hemiptera	Delphacidae	gen	sp63	Candidatus Sulcia muelleri	Prokaryota	Candidatus_Sulcia_muelleri_of_Delphacidae		intra	yes	cosegragation			phloem	phloem	yes	yes	no	no			Denno and Perfect 1994 Novotny and Wilson 1997	Denno and Perfect 1994 Novotny and Wilson 1997	Müller 1962	Müller 1962
Hemiptera	Delphacidae	gen	sp64	Candidatus Sulcia muelleri	Prokaryota	Candidatus_Sulcia_muelleri_of_Delphacidae		intra	yes	cosegragation			phloem	phloem	yes	yes	no	no			Denno and Perfect 1994 Novotny and Wilson 1997	Denno and Perfect 1994 Novotny and Wilson 1997	Müller 1962	Müller 1962
Hemiptera	Delphacidae	gen	sp65	Candidatus Sulcia muelleri	Prokaryota	Candidatus_Sulcia_muelleri_of_Delphacidae		intra	yes	cosegragation			phloem	phloem	yes	yes	no	no			Denno and Perfect 1994 Novotny and Wilson 1997	Denno and Perfect 1994 Novotny and Wilson 1997	Müller 1962	Müller 1962
Hemiptera	Delphacidae	gen	sp66	Candidatus Sulcia muelleri	Prokaryota	Candidatus_Sulcia_muelleri_of_Delphacidae		intra	yes	cosegragation			phloem	phloem	yes	yes	no	no			Denno and Perfect 1994 Novotny and Wilson 1997	Denno and Perfect 1994 Novotny and Wilson 1997	Müller 1962	Müller 1962
Hemiptera	Delphacidae	gen	sp67	Candidatus Sulcia muelleri	Prokaryota	Candidatus_Sulcia_muelleri_of_Delphacidae		intra	yes	cosegragation			phloem	phloem	yes	yes	no	no			Denno and Perfect 1994 Novotny and Wilson 1997	Denno and Perfect 1994 Novotny and Wilson 1997	Müller 1962	Müller 1962
Hemiptera	Delphacidae	gen	sp68	Candidatus Sulcia muelleri	Prokaryota	Candidatus_Sulcia_muelleri_of_Delphacidae		intra	yes	cosegragation			phloem	phloem	yes	yes	no	no			Denno and Perfect 1994 Novotny and Wilson 1997	Denno and Perfect 1994 Novotny and Wilson 1997	Müller 1962	Müller 1962
Hemiptera	Delphacidae	gen	sp69	Candidatus Sulcia muelleri	Prokaryota	Candidatus_Sulcia_muelleri_of_Delphacidae		intra	yes	cosegragation			phloem	phloem	yes	yes	no	no			Denno and Perfect 1994 Novotny and Wilson 1997	Denno and Perfect 1994 Novotny and Wilson 1997	Müller 1962	Müller 1962
Hemiptera	Delphacidae	gen	sp70	Candidatus Sulcia muelleri	Prokaryota	Candidatus_Sulcia_muelleri_of_Delphacidae		intra	yes	cosegragation			phloem	phloem	yes	yes	no	no			Denno and Perfect 1994 Novotny and Wilson 1997	Denno and Perfect 1994 Novotny and Wilson 1997	Müller 1962	Müller 1962
Hemiptera	Delphacidae	gen	sp71	Candidatus Sulcia muelleri	Prokaryota	Candidatus_Sulcia_muelleri_of_Delphacidae		intra	yes	cosegragation			phloem	phloem	yes	yes	no	no			Denno and Perfect 1994 Novotny and Wilson 1997	Denno and Perfect 1994 Novotny and Wilson 1997	Müller 1962	Müller 1962
Hemiptera	Delphacidae	gen	sp72	Candidatus Sulcia muelleri	Prokaryota	Candidatus_Sulcia_muelleri_of_Delphacidae		intra	yes	cosegragation			phloem	phloem	yes	yes	no	no			Denno and Perfect 1994 Novotny and Wilson 1997	Denno and Perfect 1994 Novotny and Wilson 1997	Müller 1962	Müller 1962
Hemiptera	Delphacidae	gen	sp73	Candidatus Sulcia muelleri	Prokaryota	Candidatus_Sulcia_muelleri_of_Delphacidae		intra	yes	cosegragation			phloem	phloem	yes	yes	no	no			Denno and Perfect 1994 Novotny and Wilson 1997	Denno and Perfect 1994 Novotny and Wilson 1997	Müller 1962	Müller 1962
Hemiptera	Delphacidae	gen	sp74	Candidatus Sulcia muelleri	Prokaryota	Candidatus_Sulcia_muelleri_of_Delphacidae		intra	yes	cosegragation			phloem	phloem	yes	yes	no	no			Denno and Perfect 1994 Novotny and Wilson 1997	Denno and Perfect 1994 Novotny and Wilson 1997	Müller 1962	Müller 1962
Hemiptera	Delphacidae	gen	sp75	Candidatus Sulcia muelleri	Prokaryota	Candidatus_Sulcia_muelleri_of_Delphacidae		intra	yes	cosegragation			phloem	phloem	yes	yes	no	no			Denno and Perfect 1994 Novotny and Wilson 1997	Denno and Perfect 1994 Novotny and Wilson 1997	Müller 1962	Müller 1962
Hemiptera	Delphacidae	gen	sp62	Candidatus Vidania fulgoroideae	Prokaryota	Candidatus_Vidania_fulgoroideae_of_Delphacidae		intra	yes	cosegragation			phloem	phloem	yes	yes	no	no			Denno and Perfect 1994 Novotny and Wilson 1997	Denno and Perfect 1994 Novotny and Wilson 1997	Müller 1962	Müller 1962
Hemiptera	Delphacidae	gen	sp63	Candidatus Vidania fulgoroideae	Prokaryota	Candidatus_Vidania_fulgoroideae_of_Delphacidae		intra	yes	cosegragation			phloem	phloem	yes	yes	no	no			Denno and Perfect 1994 Novotny and Wilson 1997	Denno and Perfect 1994 Novotny and Wilson 1997	Müller 1962	Müller 1962
Hemiptera	Delphacidae	gen	sp64	Candidatus Vidania fulgoroideae	Prokaryota	Candidatus_Vidania_fulgoroideae_of_Delphacidae		intra	yes	cosegragation			phloem	phloem	yes	yes	no	no			Denno and Perfect 1994 Novotny and Wilson 1997	Denno and Perfect 1994 Novotny and Wilson 1997	Müller 1962	Müller 1962
Hemiptera	Delphacidae	gen	sp65	Candidatus Vidania fulgoroideae	Prokaryota	Candidatus_Vidania_fulgoroideae_of_Delphacidae		intra	yes	cosegragation			phloem	phloem	yes	yes	no	no			Denno and Perfect 1994 Novotny and Wilson 1997	Denno and Perfect 1994 Novotny and Wilson 1997	Müller 1962	Müller 1962
Hemiptera	Delphacidae	gen	sp66	Candidatus Vidania fulgoroideae	Prokaryota	Candidatus_Vidania_fulgoroideae_of_Delphacidae		intra	yes	cosegragation			phloem	phloem	yes	yes	no	no			Denno and Perfect 1994 Novotny and Wilson 1997	Denno and Perfect 1994 Novotny and Wilson 1997	Müller 1962	Müller 1962
Hemiptera	Delphacidae	gen	sp67	Candidatus Vidania fulgoroideae	Prokaryota	Candidatus_Vidania_fulgoroideae_of_Delphacidae		intra	yes	cosegragation			phloem	phloem	yes	yes	no	no			Denno and Perfect 1994 Novotny and Wilson 1997	Denno and Perfect 1994 Novotny and Wilson 1997	Müller 1962	Müller 1962
Hemiptera	Delphacidae	gen	sp68	Candidatus Vidania fulgoroideae	Prokaryota	Candidatus_Vidania_fulgoroideae_of_Delphacidae		intra	yes	cosegragation			phloem	phloem	yes	yes	no	no			Denno and Perfect 1994 Novotny and Wilson 1997	Denno and Perfect 1994 Novotny and Wilson 1997	Müller 1962	Müller 1962
Hemiptera	Delphacidae	gen	sp69	Candidatus Vidania fulgoroideae	Prokaryota	Candidatus_Vidania_fulgoroideae_of_Delphacidae		intra	yes	cosegragation			phloem	phloem	yes	yes	no	no			Denno and Perfect 1994 Novotny and Wilson 1997	Denno and Perfect 1994 Novotny and Wilson 1997	Müller 1962	Müller 1962
Hemiptera	Delphacidae	gen	sp70	Candidatus Vidania fulgoroideae	Prokaryota	Candidatus_Vidania_fulgoroideae_of_Delphacidae		intra	yes	cosegragation			phloem	phloem	yes	yes	no	no			Denno and Perfect 1994 Novotny and Wilson 1997	Denno and Perfect 1994 Novotny and Wilson 1997	Müller 1962	Müller 1962
Hemiptera	Delphacidae	gen	sp71	Candidatus Vidania fulgoroideae	Prokaryota	Candidatus_Vidania_fulgoroideae_of_Delphacidae		intra	yes	cosegragation			phloem	phloem	yes	yes	no	no			Denno and Perfect 1994 Novotny and Wilson 1997	Denno and Perfect 1994 Novotny and Wilson 1997	Müller 1962	Müller 1962
Hemiptera	Delphacidae	gen	sp72	Candidatus Vidania fulgoroideae	Prokaryota	Candidatus_Vidania_fulgoroideae_of_Delphacidae		intra	yes	cosegragation			phloem	phloem	yes	yes	no	no			Denno and Perfect 1994 Novotny and Wilson 1997	Denno and Perfect 1994 Novotny and Wilson 1997	Müller 1962	Müller 1962
Hemiptera	Delphacidae	gen	sp73	Candidatus Vidania fulgoroideae	Prokaryota	Candidatus_Vidania_fulgoroideae_of_Delphacidae		intra	yes	cosegragation			phloem	phloem	yes	yes	no	no			Denno and Perfect 1994 Novotny and Wilson 1997	Denno and Perfect 1994 Novotny and Wilson 1997	Müller 1962	Müller 1962
Hemiptera	Delphacidae	gen	sp74	Candidatus Vidania fulgoroideae	Prokaryota	Candidatus_Vidania_fulgoroideae_of_Delphacidae		intra	yes	cosegragation			phloem	phloem	yes	yes	no	no			Denno and Perfect 1994 Novotny and Wilson 1997	Denno and Perfect 1994 Novotny and Wilson 1997	Müller 1962	Müller 1962
Hemiptera	Delphacidae	gen	sp75	Candidatus Vidania fulgoroideae	Prokaryota	Candidatus_Vidania_fulgoroideae_of_Delphacidae		intra	yes	cosegragation			phloem	phloem	yes	yes	no	no			Denno and Perfect 1994 Novotny and Wilson 1997	Denno and Perfect 1994 Novotny and Wilson 1997	Müller 1962	Müller 1962
Hemiptera	Delphacidae	gen	sp76	Candidatus Vidania fulgoroideae	Prokaryota	Candidatus_Vidania_fulgoroideae_of_Delphacidae		intra	yes	cosegragation			phloem	phloem	yes	yes	no	no			Denno and Perfect 1994 Novotny and Wilson 1997	Denno and Perfect 1994 Novotny and Wilson 1997	Müller 1962	Müller 1962
Hemiptera	Delphacidae	gen	sp77	Candidatus Vidania fulgoroideae	Prokaryota	Candidatus_Vidania_fulgoroideae_of_Delphacidae		intra	yes	cosegragation			phloem	phloem	yes	yes	no	no			Denno and Perfect 1994 Novotny and Wilson 1997	Denno and Perfect 1994 Novotny and Wilson 1997	Müller 1962	Müller 1962
Hemiptera	Delphacidae	gen	sp78	Candidatus Vidania fulgoroideae	Prokaryota	Candidatus_Vidania_fulgoroideae_of_Delphacidae		intra	yes	cosegragation			phloem	phloem	yes	yes	no	no			Denno and Perfect 1994 Novotny and Wilson 1997	Denno and Perfect 1994 Novotny and Wilson 1997	Müller 1962	Müller 1962
Hemiptera	Delphacidae	gen	sp79	Candidatus Vidania fulgoroideae	Prokaryota	Candidatus_Vidania_fulgoroideae_of_Delphacidae		intra	yes	cosegragation			phloem	phloem	yes	yes	no	no			Denno and Perfect 1994 Novotny and Wilson 1997	Denno and Perfect 1994 Novotny and Wilson 1997	Müller 1962	Müller 1962
Hemiptera	Delphacidae	gen	sp80	Candidatus Vidania fulgoroideae	Prokaryota	Candidatus_Vidania_fulgoroideae_of_Delphacidae		intra	yes	cosegragation			phloem	phloem	yes	yes	no	no			Denno and Perfect 1994 Novotny and Wilson 1997	Denno and Perfect 1994 Novotny and Wilson 1997	Müller 1962	Müller 1962
Hemiptera	Delphacidae	gen	sp81	Candidatus Vidania fulgoroideae	Prokaryota	Candidatus_Vidania_fulgoroideae_of_Delphacidae		intra	yes	cosegragation			phloem	phloem	yes	yes	no	no			Denno and Perfect 1994 Novotny and Wilson 1997	Denno and Perfect 1994 Novotny and Wilson 1997	Müller 1962	Müller 1962
Hemiptera	Delphacidae	gen	sp82	Candidatus Vidania fulgoroideae	Prokaryota	Candidatus_Vidania_fulgoroideae_of_Delphacidae		intra	yes	cosegragation			phloem	phloem	yes	yes	no	no			Denno and Perfect 1994 Novotny and Wilson 1997	Denno and Perfect 1994 Novotny and Wilson 1997	Müller 1962	Müller 1962
Hemiptera	Delphacidae	gen	sp100	F-symbiont	Prokaryota			intra	yes				phloem	phloem	yes	yes	no	no			Denno and Perfect 1994 Novotny and Wilson 1997	Denno and Perfect 1994 Novotny and Wilson 1997	Müller 1962	Müller 1962
Hemiptera	Delphacidae	gen	sp101	F-symbiont	Prokaryota			intra	yes				phloem	phloem	yes	yes	no	no			Denno and Perfect 1994 Novotny and Wilson 1997	Denno and Perfect 1994 Novotny and Wilson 1997	Müller 1962	Müller 1962
Hemiptera	Delphacidae	gen	sp102	F-symbiont	Prokaryota			intra	yes				phloem	phloem	yes	yes	no	no			Denno and Perfect 1994 Novotny and Wilson 1997	Denno and Perfect 1994 Novotny and Wilson 1997	Müller 1962	Müller 1962
Hemiptera	Delphacidae	gen	sp103	F-symbiont	Prokaryota			intra	yes				phloem	phloem	yes	yes	no	no			Denno and Perfect 1994 Novotny and Wilson 1997	Denno and Perfect 1994 Novotny and Wilson 1997	Müller 1962	Müller 1962
Hemiptera	Delphacidae	gen	sp104	F-symbiont	Prokaryota			intra	yes				phloem	phloem	yes	yes	no	no			Denno and Perfect 1994 Novotny and Wilson 1997	Denno and Perfect 1994 Novotny and Wilson 1997	Müller 1962	Müller 1962
Hemiptera	Delphacidae	gen	sp105	F-symbiont	Prokaryota			intra	yes				phloem	phloem	yes	yes	no	no			Denno and Perfect 1994 Novotny and Wilson 1997	Denno and Perfect 1994 Novotny and Wilson 1997	Müller 1962	Müller 1962
Hemiptera	Delphacidae	gen	sp106	F-symbiont	Prokaryota			intra	yes				phloem	phloem	yes	yes	no	no			Denno and Perfect 1994 Novotny and Wilson 1997	Denno and Perfect 1994 Novotny and Wilson 1997	Müller 1962	Müller 1962
Hemiptera	Delphacidae	gen	sp107	F-symbiont	Prokaryota			intra	yes				phloem	phloem	yes	yes	no	no			Denno and Perfect 1994 Novotny and Wilson 1997	Denno and Perfect 1994 Novotny and Wilson 1997	Müller 1962	Müller 1962
Hemiptera	Delphacidae	gen	sp108	F-symbiont	Prokaryota			intra	yes				phloem	phloem	yes	yes	no	no			Denno and Perfect 1994 Novotny and Wilson 1997	Denno and Perfect 1994 Novotny and Wilson 1997	Müller 1962	Müller 1962
Hemiptera	Delphacidae	gen	sp109	F-symbiont	Prokaryota			intra	yes				phloem	phloem	yes	yes	no	no			Denno and Perfect 1994 Novotny and Wilson 1997	Denno and Perfect 1994 Novotny and Wilson 1997	Müller 1962	Müller 1962
Hemiptera	Delphacidae	gen	sp110	F-symbiont	Prokaryota			intra	yes				phloem	phloem	yes	yes	no	no			Denno and Perfect 1994 Novotny and Wilson 1997	Denno and Perfect 1994 Novotny and Wilson 1997	Müller 1962	Müller 1962
Hemiptera	Delphacidae	gen	sp111	F-symbiont	Prokaryota			intra	yes				phloem	phloem	yes	yes	no	no			Denno and Perfect 1994 Novotny and Wilson 1997	Denno and Perfect 1994 Novotny and Wilson 1997	Müller 1962	Müller 1962
Hemiptera	Delphacidae	gen	sp112	F-symbiont	Prokaryota			intra	yes				phloem	phloem	yes	yes	no	no			Denno and Perfect 1994 Novotny and Wilson 1997	Denno and Perfect 1994 Novotny and Wilson 1997	Müller 1962	Müller 1962
Hemiptera	Delphacidae	gen	sp113	F-symbiont	Prokaryota			intra	yes				phloem	phloem	yes	yes	no	no			Denno and Perfect 1994 Novotny and Wilson 1997	Denno and Perfect 1994 Novotny and Wilson 1997	Müller 1962	Müller 1962
Hemiptera	Delphacidae	gen	sp114	F-symbiont	Prokaryota			intra	yes				phloem	phloem	yes	yes	no	no			Denno and Perfect 1994 Novotny and Wilson 1997	Denno and Perfect 1994 Novotny and Wilson 1997	Müller 1962	Müller 1962
Hemiptera	Delphacidae	gen	sp115	F-symbiont	Prokaryota			intra	yes				phloem	phloem	yes	yes	no	no			Denno and Perfect 1994 Novotny and Wilson 1997	Denno and Perfect 1994 Novotny and Wilson 1997	Müller 1962	Müller 1962
Hemiptera	Delphacidae	gen	sp116	F-symbiont	Prokaryota			intra	yes				phloem	phloem	yes	yes	no	no			Denno and Perfect 1994 Novotny and Wilson 1997	Denno and Perfect 1994 Novotny and Wilson 1997	Müller 1962	Müller 1962
Hemiptera	Delphacidae	gen	sp117	F-symbiont	Prokaryota			intra	yes				phloem	phloem	yes	yes	no	no			Denno and Perfect 1994 Novotny and Wilson 1997	Denno and Perfect 1994 Novotny and Wilson 1997	Müller 1962	Müller 1962
Hemiptera	Delphacidae	gen	sp118	F-symbiont	Prokaryota			intra	yes				phloem	phloem	yes	yes	no	no			Denno and Perfect 1994 Novotny and Wilson 1997	Denno and Perfect 1994 Novotny and Wilson 1997	Müller 1962	Müller 1962
Hemiptera	Delphacidae	gen	sp119	F-symbiont	Prokaryota			intra	yes				phloem	phloem	yes	yes	no	no			Denno and Perfect 1994 Novotny and Wilson 1997	Denno and Perfect 1994 Novotny and Wilson 1997	Müller 1962	Müller 1962
Hemiptera	Delphacidae	gen	sp120	F-symbiont	Prokaryota			intra	yes				phloem	phloem	yes	yes	no	no			Denno and Perfect 1994 Novotny and Wilson 1997	Denno and Perfect 1994 Novotny and Wilson 1997	Müller 1962	Müller 1962
Hemiptera	Delphacidae	gen	sp121	F-symbiont	Prokaryota			intra	yes				phloem	phloem	yes	yes	no	no			Denno and Perfect 1994 Novotny and Wilson 1997	Denno and Perfect 1994 Novotny and Wilson 1997	Müller 1962	Müller 1962
Hemiptera	Delphacidae	gen	sp122	F-symbiont	Prokaryota			intra	yes				phloem	phloem	yes	yes	no	no			Denno and Perfect 1994 Novotny and Wilson 1997	Denno and Perfect 1994 Novotny and Wilson 1997	Müller 1962	Müller 1962
Hemiptera	Delphacidae	gen	sp123	F-symbiont	Prokaryota			intra	yes				phloem	phloem	yes	yes	no	no			Denno and Perfect 1994 Novotny and Wilson 1997	Denno and Perfect 1994 Novotny and Wilson 1997	Müller 1962	Müller 1962
Hemiptera	Delphacidae	gen	sp124	F-symbiont	Prokaryota			intra	yes				phloem	phloem	yes	yes	no	no			Denno and Perfect 1994 Novotny and Wilson 1997	Denno and Perfect 1994 Novotny and Wilson 1997	Müller 1962	Müller 1962
Hemiptera	Delphacidae	gen	sp125	F-symbiont	Prokaryota			intra	yes				phloem	phloem	yes	yes	no	no			Denno and Perfect 1994 Novotny and Wilson 1997	Denno and Perfect 1994 Novotny and Wilson 1997	Müller 1962	Müller 1962
Hemiptera	Delphacidae	gen	sp126	F-symbiont	Prokaryota			intra	yes				phloem	phloem	yes	yes	no	no			Denno and Perfect 1994 Novotny and Wilson 1997	Denno and Perfect 1994 Novotny and Wilson 1997	Müller 1962	Müller 1962
Hemiptera	Delphacidae	gen	sp127	F-symbiont	Prokaryota			intra	yes				phloem	phloem	yes	yes	no	no			Denno and Perfect 1994 Novotny and Wilson 1997	Denno and Perfect 1994 Novotny and Wilson 1997	Müller 1962	Müller 1962
Hemiptera	Delphacidae	gen	sp128	F-symbiont	Prokaryota			intra	yes				phloem	phloem	yes	yes	no	no			Denno and Perfect 1994 Novotny and Wilson 1997	Denno and Perfect 1994 Novotny and Wilson 1997	Müller 1962	Müller 1962
Hemiptera	Delphacidae	gen	sp129	F-symbiont	Prokaryota			intra	yes				phloem	phloem	yes	yes	no	no			Denno and Perfect 1994 Novotny and Wilson 1997	Denno and Perfect 1994 Novotny and Wilson 1997	Müller 1962	Müller 1962
Hemiptera	Delphacidae	gen	sp130	F-symbiont	Prokaryota			intra	yes				phloem	phloem	yes	yes	no	no			Denno and Perfect 1994 Novotny and Wilson 1997	Denno and Perfect 1994 Novotny and Wilson 1997	Müller 1962	Müller 1962
Hemiptera	Delphacidae	gen	sp131	F-symbiont	Prokaryota			intra	yes				phloem	phloem	yes	yes	no	no			Denno and Perfect 1994 Novotny and Wilson 1997	Denno and Perfect 1994 Novotny and Wilson 1997	Müller 1962	Müller 1962
Hemiptera	Delphacidae	gen	sp132	F-symbiont	Prokaryota			intra	yes				phloem	phloem	yes	yes	no	no			Denno and Perfect 1994 Novotny and Wilson 1997	Denno and Perfect 1994 Novotny and Wilson 1997	Müller 1962	Müller 1962
Hemiptera	Delphacidae	gen	sp133	F-symbiont	Prokaryota			intra	yes				phloem	phloem	yes	yes	no	no			Denno and Perfect 1994 Novotny and Wilson 1997	Denno and Perfect 1994 Novotny and Wilson 1997	Müller 1962	Müller 1962
Hemiptera	Delphacidae	gen	sp134	F-symbiont	Prokaryota			intra	yes				phloem	phloem	yes	yes	no	no			Denno and Perfect 1994 Novotny and Wilson 1997	Denno and Perfect 1994 Novotny and Wilson 1997	Müller 1962	Müller 1962
Hemiptera	Delphacidae	gen	sp135	F-symbiont	Prokaryota			intra	yes				phloem	phloem	yes	yes	no	no			Denno and Perfect 1994 Novotny and Wilson 1997	Denno and Perfect 1994 Novotny and Wilson 1997	Müller 1962	Müller 1962
Hemiptera	Delphacidae	gen	sp136	F-symbiont	Prokaryota			intra	yes				phloem	phloem	yes	yes	no	no			Denno and Perfect 1994 Novotny and Wilson 1997	Denno and Perfect 1994 Novotny and Wilson 1997	Müller 1962	Müller 1962
Hemiptera	Delphacidae	gen	sp76	F-symbiont	Prokaryota			intra	yes				phloem	phloem	yes	yes	no	no			Denno and Perfect 1994 Novotny and Wilson 1997	Denno and Perfect 1994 Novotny and Wilson 1997	Müller 1962	Müller 1962
Hemiptera	Delphacidae	gen	sp77	F-symbiont	Prokaryota			intra	yes				phloem	phloem	yes	yes	no	no			Denno and Perfect 1994 Novotny and Wilson 1997	Denno and Perfect 1994 Novotny and Wilson 1997	Müller 1962	Müller 1962
Hemiptera	Delphacidae	gen	sp78	F-symbiont	Prokaryota			intra	yes				phloem	phloem	yes	yes	no	no			Denno and Perfect 1994 Novotny and Wilson 1997	Denno and Perfect 1994 Novotny and Wilson 1997	Müller 1962	Müller 1962
Hemiptera	Delphacidae	gen	sp79	F-symbiont	Prokaryota			intra	yes				phloem	phloem	yes	yes	no	no			Denno and Perfect 1994 Novotny and Wilson 1997	Denno and Perfect 1994 Novotny and Wilson 1997	Müller 1962	Müller 1962
Hemiptera	Delphacidae	gen	sp80	F-symbiont	Prokaryota			intra	yes				phloem	phloem	yes	yes	no	no			Denno and Perfect 1994 Novotny and Wilson 1997	Denno and Perfect 1994 Novotny and Wilson 1997	Müller 1962	Müller 1962
Hemiptera	Delphacidae	gen	sp81	F-symbiont	Prokaryota			intra	yes				phloem	phloem	yes	yes	no	no			Denno and Perfect 1994 Novotny and Wilson 1997	Denno and Perfect 1994 Novotny and Wilson 1997	Müller 1962	Müller 1962
Hemiptera	Delphacidae	gen	sp82	F-symbiont	Prokaryota			intra	yes				phloem	phloem	yes	yes	no	no			Denno and Perfect 1994 Novotny and Wilson 1997	Denno and Perfect 1994 Novotny and Wilson 1997	Müller 1962	Müller 1962
Hemiptera	Delphacidae	gen	sp83	F-symbiont	Prokaryota			intra	yes				phloem	phloem	yes	yes	no	no			Denno and Perfect 1994 Novotny and Wilson 1997	Denno and Perfect 1994 Novotny and Wilson 1997	Müller 1962	Müller 1962
Hemiptera	Delphacidae	gen	sp84	F-symbiont	Prokaryota			intra	yes				phloem	phloem	yes	yes	no	no			Denno and Perfect 1994 Novotny and Wilson 1997	Denno and Perfect 1994 Novotny and Wilson 1997	Müller 1962	Müller 1962
Hemiptera	Delphacidae	gen	sp85	F-symbiont	Prokaryota			intra	yes				phloem	phloem	yes	yes	no	no			Denno and Perfect 1994 Novotny and Wilson 1997	Denno and Perfect 1994 Novotny and Wilson 1997	Müller 1962	Müller 1962
Hemiptera	Delphacidae	gen	sp86	F-symbiont	Prokaryota			intra	yes				phloem	phloem	yes	yes	no	no			Denno and Perfect 1994 Novotny and Wilson 1997	Denno and Perfect 1994 Novotny and Wilson 1997	Müller 1962	Müller 1962
Hemiptera	Delphacidae	gen	sp87	F-symbiont	Prokaryota			intra	yes				phloem	phloem	yes	yes	no	no			Denno and Perfect 1994 Novotny and Wilson 1997	Denno and Perfect 1994 Novotny and Wilson 1997	Müller 1962	Müller 1962
Hemiptera	Delphacidae	gen	sp88	F-symbiont	Prokaryota			intra	yes				phloem	phloem	yes	yes	no	no			Denno and Perfect 1994 Novotny and Wilson 1997	Denno and Perfect 1994 Novotny and Wilson 1997	Müller 1962	Müller 1962
Hemiptera	Delphacidae	gen	sp89	F-symbiont	Prokaryota			intra	yes				phloem	phloem	yes	yes	no	no			Denno and Perfect 1994 Novotny and Wilson 1997	Denno and Perfect 1994 Novotny and Wilson 1997	Müller 1962	Müller 1962
Hemiptera	Delphacidae	gen	sp90	F-symbiont	Prokaryota			intra	yes				phloem	phloem	yes	yes	no	no			Denno and Perfect 1994 Novotny and Wilson 1997	Denno and Perfect 1994 Novotny and Wilson 1997	Müller 1962	Müller 1962
Hemiptera	Delphacidae	gen	sp91	F-symbiont	Prokaryota			intra	yes				phloem	phloem	yes	yes	no	no			Denno and Perfect 1994 Novotny and Wilson 1997	Denno and Perfect 1994 Novotny and Wilson 1997	Müller 1962	Müller 1962
Hemiptera	Delphacidae	gen	sp92	F-symbiont	Prokaryota			intra	yes				phloem	phloem	yes	yes	no	no			Denno and Perfect 1994 Novotny and Wilson 1997	Denno and Perfect 1994 Novotny and Wilson 1997	Müller 1962	Müller 1962
Hemiptera	Delphacidae	gen	sp93	F-symbiont	Prokaryota			intra	yes				phloem	phloem	yes	yes	no	no			Denno and Perfect 1994 Novotny and Wilson 1997	Denno and Perfect 1994 Novotny and Wilson 1997	Müller 1962	Müller 1962
Hemiptera	Delphacidae	gen	sp94	F-symbiont	Prokaryota			intra	yes				phloem	phloem	yes	yes	no	no			Denno and Perfect 1994 Novotny and Wilson 1997	Denno and Perfect 1994 Novotny and Wilson 1997	Müller 1962	Müller 1962
Hemiptera	Delphacidae	gen	sp95	F-symbiont	Prokaryota			intra	yes				phloem	phloem	yes	yes	no	no			Denno and Perfect 1994 Novotny and Wilson 1997	Denno and Perfect 1994 Novotny and Wilson 1997	Müller 1962	Müller 1962
Hemiptera	Delphacidae	gen	sp96	F-symbiont	Prokaryota			intra	yes				phloem	phloem	yes	yes	no	no			Denno and Perfect 1994 Novotny and Wilson 1997	Denno and Perfect 1994 Novotny and Wilson 1997	Müller 1962	Müller 1962
Hemiptera	Delphacidae	gen	sp97	F-symbiont	Prokaryota			intra	yes				phloem	phloem	yes	yes	no	no			Denno and Perfect 1994 Novotny and Wilson 1997	Denno and Perfect 1994 Novotny and Wilson 1997	Müller 1962	Müller 1962
Hemiptera	Delphacidae	gen	sp98	F-symbiont	Prokaryota			intra	yes				phloem	phloem	yes	yes	no	no			Denno and Perfect 1994 Novotny and Wilson 1997	Denno and Perfect 1994 Novotny and Wilson 1997	Müller 1962	Müller 1962
Hemiptera	Delphacidae	gen	sp99	F-symbiont	Prokaryota			intra	yes				phloem	phloem	yes	yes	no	no			Denno and Perfect 1994 Novotny and Wilson 1997	Denno and Perfect 1994 Novotny and Wilson 1997	Müller 1962	Müller 1962
Hemiptera	Delphacidae	Conomelus	anceps	Fungi	Eukaryota			intra	yes				phloem	phloem	yes	yes	no	no			Denno and Perfect 1994 Novotny and Wilson 1997	Denno and Perfect 1994 Novotny and Wilson 1997	Michalik et al 2009	Michalik et al 2009
Hemiptera	Delphacidae	Sogatella	furcifera	Fungi	Eukaryota			intra	yes		phloem	phloem	phloem	phloem	yes	yes	no	no	Khan and Saxena 1986	Khan and Saxena 1986	Denno and Perfect 1994 Novotny and Wilson 1997	Denno and Perfect 1994 Novotny and Wilson 1997	Nasu et al 1981	Nasu et al 1981
Hemiptera	Delphacidae	Nilaparvata	lugens	Fungi	Eukaryota			intra	yes		phloem	phloem	phloem	phloem	yes	yes	no	no	Khan and Saxena 1986	Khan and Saxena 1986	Denno and Perfect 1994 Novotny and Wilson 1997	Denno and Perfect 1994 Novotny and Wilson 1997	Nasu et al 1981	Nasu et al 1981
Hemiptera	Delphacidae	Laodelphax	striatellus	Fungi	Eukaryota			intra	yes		phloem	phloem	phloem	phloem	yes	yes	no	no	Zhou et al 2012	Zhou et al 2012	Denno and Perfect 1994 Novotny and Wilson 1997	Denno and Perfect 1994 Novotny and Wilson 1997	Noda 1977	Noda 1977
Hemiptera	Delphacidae			H-symbiont												no	no	no					Müller 1962
Hemiptera	Delphacidae	gen	sp63	P-symbiont	Prokaryota			intra	yes				phloem	phloem	yes	yes	no	no			Denno and Perfect 1994 Novotny and Wilson 1997	Denno and Perfect 1994 Novotny and Wilson 1997	Müller 1962	Müller 1962
Hemiptera	Delphacidae	gen	sp64	P-symbiont	Prokaryota			intra	yes				phloem	phloem	yes	yes	no	no			Denno and Perfect 1994 Novotny and Wilson 1997	Denno and Perfect 1994 Novotny and Wilson 1997	Müller 1962	Müller 1962
Hemiptera	Delphacidae	gen	sp65	P-symbiont	Prokaryota			intra	yes				phloem	phloem	yes	yes	no	no			Denno and Perfect 1994 Novotny and Wilson 1997	Denno and Perfect 1994 Novotny and Wilson 1997	Müller 1962	Müller 1962
Hemiptera	Delphacidae	gen	sp66	P-symbiont	Prokaryota			intra	yes				phloem	phloem	yes	yes	no	no			Denno and Perfect 1994 Novotny and Wilson 1997	Denno and Perfect 1994 Novotny and Wilson 1997	Müller 1962	Müller 1962
Hemiptera	Delphacidae	gen	sp67	P-symbiont	Prokaryota			intra	yes				phloem	phloem	yes	yes	no	no			Denno and Perfect 1994 Novotny and Wilson 1997	Denno and Perfect 1994 Novotny and Wilson 1997	Müller 1962	Müller 1962
Hemiptera	Delphacidae	gen	sp68	P-symbiont	Prokaryota			intra	yes				phloem	phloem	yes	yes	no	no			Denno and Perfect 1994 Novotny and Wilson 1997	Denno and Perfect 1994 Novotny and Wilson 1997	Müller 1962	Müller 1962
Hemiptera	Delphacidae	gen	sp69	P-symbiont	Prokaryota			intra	yes				phloem	phloem	yes	yes	no	no			Denno and Perfect 1994 Novotny and Wilson 1997	Denno and Perfect 1994 Novotny and Wilson 1997	Müller 1962	Müller 1962
Hemiptera	Delphacidae	gen	sp70	P-symbiont	Prokaryota			intra	yes				phloem	phloem	yes	yes	no	no			Denno and Perfect 1994 Novotny and Wilson 1997	Denno and Perfect 1994 Novotny and Wilson 1997	Müller 1962	Müller 1962
Hemiptera	Delphacidae	gen	sp71	P-symbiont	Prokaryota			intra	yes				phloem	phloem	yes	yes	no	no			Denno and Perfect 1994 Novotny and Wilson 1997	Denno and Perfect 1994 Novotny and Wilson 1997	Müller 1962	Müller 1962
Hemiptera	Delphacidae	gen	sp72	P-symbiont	Prokaryota			intra	yes				phloem	phloem	yes	yes	no	no			Denno and Perfect 1994 Novotny and Wilson 1997	Denno and Perfect 1994 Novotny and Wilson 1997	Müller 1962	Müller 1962
Hemiptera	Delphacidae	gen	sp73	P-symbiont	Prokaryota			intra	yes				phloem	phloem	yes	yes	no	no			Denno and Perfect 1994 Novotny and Wilson 1997	Denno and Perfect 1994 Novotny and Wilson 1997	Müller 1962	Müller 1962
Hemiptera	Delphacidae	gen	sp74	P-symbiont	Prokaryota			intra	yes				phloem	phloem	yes	yes	no	no			Denno and Perfect 1994 Novotny and Wilson 1997	Denno and Perfect 1994 Novotny and Wilson 1997	Müller 1962	Müller 1962
Hemiptera	Delphacidae	gen	sp75	P-symbiont	Prokaryota			intra	yes				phloem	phloem	yes	yes	no	no			Denno and Perfect 1994 Novotny and Wilson 1997	Denno and Perfect 1994 Novotny and Wilson 1997	Müller 1962	Müller 1962
Hemiptera	Delphacidae	gen	sp76	R-symbiont	Prokaryota			intra	yes				phloem	phloem	yes	yes	no	no			Denno and Perfect 1994 Novotny and Wilson 1997	Denno and Perfect 1994 Novotny and Wilson 1997	Müller 1962	Müller 1962
Hemiptera	Delphacidae	gen	sp77	R-symbiont	Prokaryota			intra	yes				phloem	phloem	yes	yes	no	no			Denno and Perfect 1994 Novotny and Wilson 1997	Denno and Perfect 1994 Novotny and Wilson 1997	Müller 1962	Müller 1962
Hemiptera	Delphacidae	gen	sp78	R-symbiont	Prokaryota			intra	yes				phloem	phloem	yes	yes	no	no			Denno and Perfect 1994 Novotny and Wilson 1997	Denno and Perfect 1994 Novotny and Wilson 1997	Müller 1962	Müller 1962
Hemiptera	Delphacidae	gen	sp79	R-symbiont	Prokaryota			intra	yes				phloem	phloem	yes	yes	no	no			Denno and Perfect 1994 Novotny and Wilson 1997	Denno and Perfect 1994 Novotny and Wilson 1997	Müller 1962	Müller 1962
Hemiptera	Delphacidae	gen	sp80	R-symbiont	Prokaryota			intra	yes				phloem	phloem	yes	yes	no	no			Denno and Perfect 1994 Novotny and Wilson 1997	Denno and Perfect 1994 Novotny and Wilson 1997	Müller 1962	Müller 1962
Hemiptera	Delphacidae	gen	sp81	R-symbiont	Prokaryota			intra	yes				phloem	phloem	yes	yes	no	no			Denno and Perfect 1994 Novotny and Wilson 1997	Denno and Perfect 1994 Novotny and Wilson 1997	Müller 1962	Müller 1962
Hemiptera	Delphacidae	gen	sp82	R-symbiont	Prokaryota			intra	yes				phloem	phloem	yes	yes	no	no			Denno and Perfect 1994 Novotny and Wilson 1997	Denno and Perfect 1994 Novotny and Wilson 1997	Müller 1962	Müller 1962
Hemiptera	Derbidae	gen	sp54	B-symbiont	Prokaryota			intra	yes				fungi	phloem	yes	yes	no	no			Dem et al 2013 Novotny and Wilson 1997	Dem et al 2013 Novotny and Wilson 1997	Müller 1962	Müller 1962
Hemiptera	Derbidae	gen	sp37	Candidatus Sulcia muelleri	Prokaryota			intra	yes	cosegragation			fungi	phloem	yes	yes	no	no			Dem et al 2013 Novotny and Wilson 1997	Dem et al 2013 Novotny and Wilson 1997	Müller 1962	Müller 1962
Hemiptera	Derbidae	gen	sp38	Candidatus Sulcia muelleri	Prokaryota			intra	yes	cosegragation			fungi	phloem	yes	yes	no	no			Dem et al 2013 Novotny and Wilson 1997	Dem et al 2013 Novotny and Wilson 1997	Müller 1962	Müller 1962
Hemiptera	Derbidae	gen	sp37	Candidatus Vidania fulgoroideae	Prokaryota	Candidatus_Vidania_fulgoroideae_of_Derbidae		intra	yes	cosegragation			fungi	phloem	yes	yes	yes	no			Dem et al 2013 Novotny and Wilson 1997	Dem et al 2013 Novotny and Wilson 1997	Müller 1962	Müller 1962
Hemiptera	Derbidae	gen	sp38	Candidatus Vidania fulgoroideae	Prokaryota	Candidatus_Vidania_fulgoroideae_of_Derbidae		intra	yes	cosegragation			fungi	phloem	yes	yes	yes	no			Dem et al 2013 Novotny and Wilson 1997	Dem et al 2013 Novotny and Wilson 1997	Müller 1962	Müller 1962
Hemiptera	Derbidae	gen	sp39	Candidatus Vidania fulgoroideae	Prokaryota	Candidatus_Vidania_fulgoroideae_of_Derbidae		intra	yes	cosegragation			fungi	phloem	yes	yes	yes	no			Dem et al 2013 Novotny and Wilson 1997	Dem et al 2013 Novotny and Wilson 1997	Müller 1962	Müller 1962
Hemiptera	Derbidae	gen	sp40	Candidatus Vidania fulgoroideae	Prokaryota	Candidatus_Vidania_fulgoroideae_of_Derbidae		intra	yes	cosegragation			fungi	phloem	yes	yes	yes	no			Dem et al 2013 Novotny and Wilson 1997	Dem et al 2013 Novotny and Wilson 1997	Müller 1962	Müller 1962
Hemiptera	Derbidae	gen	sp41	Candidatus Vidania fulgoroideae	Prokaryota	Candidatus_Vidania_fulgoroideae_of_Derbidae		intra	yes	cosegragation			fungi	phloem	yes	yes	yes	no			Dem et al 2013 Novotny and Wilson 1997	Dem et al 2013 Novotny and Wilson 1997	Müller 1962	Müller 1962
Hemiptera	Derbidae	gen	sp42	Candidatus Vidania fulgoroideae	Prokaryota	Candidatus_Vidania_fulgoroideae_of_Derbidae		intra	yes	cosegragation			fungi	phloem	yes	yes	yes	no			Dem et al 2013 Novotny and Wilson 1997	Dem et al 2013 Novotny and Wilson 1997	Müller 1962	Müller 1962
Hemiptera	Derbidae	gen	sp43	Candidatus Vidania fulgoroideae	Prokaryota	Candidatus_Vidania_fulgoroideae_of_Derbidae		intra	yes	cosegragation			fungi	phloem	yes	yes	yes	no			Dem et al 2013 Novotny and Wilson 1997	Dem et al 2013 Novotny and Wilson 1997	Müller 1962	Müller 1962
Hemiptera	Derbidae	gen	sp44	Candidatus Vidania fulgoroideae	Prokaryota	Candidatus_Vidania_fulgoroideae_of_Derbidae		intra	yes	cosegragation			fungi	phloem	yes	yes	yes	no			Dem et al 2013 Novotny and Wilson 1997	Dem et al 2013 Novotny and Wilson 1997	Müller 1962	Müller 1962
Hemiptera	Derbidae	gen	sp45	Candidatus Vidania fulgoroideae	Prokaryota	Candidatus_Vidania_fulgoroideae_of_Derbidae		intra	yes	cosegragation			fungi	phloem	yes	yes	yes	no			Dem et al 2013 Novotny and Wilson 1997	Dem et al 2013 Novotny and Wilson 1997	Müller 1962	Müller 1962
Hemiptera	Derbidae	gen	sp46	Candidatus Vidania fulgoroideae	Prokaryota	Candidatus_Vidania_fulgoroideae_of_Derbidae		intra	yes	cosegragation			fungi	phloem	yes	yes	yes	no			Dem et al 2013 Novotny and Wilson 1997	Dem et al 2013 Novotny and Wilson 1997	Müller 1962	Müller 1962
Hemiptera	Derbidae	gen	sp47	Candidatus Vidania fulgoroideae	Prokaryota	Candidatus_Vidania_fulgoroideae_of_Derbidae		intra	yes	cosegragation			fungi	phloem	yes	yes	yes	no			Dem et al 2013 Novotny and Wilson 1997	Dem et al 2013 Novotny and Wilson 1997	Müller 1962	Müller 1962
Hemiptera	Derbidae	gen	sp48	Candidatus Vidania fulgoroideae	Prokaryota	Candidatus_Vidania_fulgoroideae_of_Derbidae		intra	yes	cosegragation			fungi	phloem	yes	yes	yes	no			Dem et al 2013 Novotny and Wilson 1997	Dem et al 2013 Novotny and Wilson 1997	Müller 1962	Müller 1962
Hemiptera	Derbidae	gen	sp49	Candidatus Vidania fulgoroideae	Prokaryota	Candidatus_Vidania_fulgoroideae_of_Derbidae		intra	yes	cosegragation			fungi	phloem	yes	yes	yes	no			Dem et al 2013 Novotny and Wilson 1997	Dem et al 2013 Novotny and Wilson 1997	Müller 1962	Müller 1962
Hemiptera	Derbidae	gen	sp50	Candidatus Vidania fulgoroideae	Prokaryota	Candidatus_Vidania_fulgoroideae_of_Derbidae		intra	yes	cosegragation			fungi	phloem	yes	yes	yes	no			Dem et al 2013 Novotny and Wilson 1997	Dem et al 2013 Novotny and Wilson 1997	Müller 1962	Müller 1962
Hemiptera	Derbidae	gen	sp51	Candidatus Vidania fulgoroideae	Prokaryota	Candidatus_Vidania_fulgoroideae_of_Derbidae		intra	yes	cosegragation			fungi	phloem	yes	yes	yes	no			Dem et al 2013 Novotny and Wilson 1997	Dem et al 2013 Novotny and Wilson 1997	Müller 1962	Müller 1962
Hemiptera	Derbidae	gen	sp52	Candidatus Vidania fulgoroideae	Prokaryota	Candidatus_Vidania_fulgoroideae_of_Derbidae		intra	yes	cosegragation			fungi	phloem	yes	yes	yes	no			Dem et al 2013 Novotny and Wilson 1997	Dem et al 2013 Novotny and Wilson 1997	Müller 1962	Müller 1962
Hemiptera	Derbidae	gen	sp39	F-symbiont	Prokaryota			intra	yes				fungi	phloem	yes	yes	no	no			Dem et al 2013 Novotny and Wilson 1997	Dem et al 2013 Novotny and Wilson 1997	Müller 1962	Müller 1962
Hemiptera	Derbidae	gen	sp40	F-symbiont	Prokaryota			intra	yes				fungi	phloem	yes	yes	no	no			Dem et al 2013 Novotny and Wilson 1997	Dem et al 2013 Novotny and Wilson 1997	Müller 1962	Müller 1962
Hemiptera	Derbidae	gen	sp41	F-symbiont	Prokaryota			intra	yes				fungi	phloem	yes	yes	no	no			Dem et al 2013 Novotny and Wilson 1997	Dem et al 2013 Novotny and Wilson 1997	Müller 1962	Müller 1962
Hemiptera	Derbidae	gen	sp42	F-symbiont	Prokaryota			intra	yes				fungi	phloem	yes	yes	no	no			Dem et al 2013 Novotny and Wilson 1997	Dem et al 2013 Novotny and Wilson 1997	Müller 1962	Müller 1962
Hemiptera	Derbidae	gen	sp38	G-symbiont	Prokaryota			intra	yes				fungi	phloem	yes	yes	no	no			Dem et al 2013 Novotny and Wilson 1997	Dem et al 2013 Novotny and Wilson 1997	Müller 1962	Müller 1962
Hemiptera	Derbidae			H-symbiont												no	no	no					Müller 1962
Hemiptera	Diaspididae	Gymnaspis	aechmeae	Candidatus Uzinura diaspidicola	Prokaryota	Candidatus_Uzinura_diaspidicola_of_Diaspididae		intra	yes	cosegragation			phloem/leaves (parenchyma)	phloem/leaves (parenchyma)	yes	yes	no	yes			McClure 1990	McClure 1990	Gruwell et al 2007	Buchner 1965
Hemiptera	Diaspididae	Chrysomphalus	aonidum	Candidatus Uzinura diaspidicola	Prokaryota	Candidatus_Uzinura_diaspidicola_of_Diaspididae		intra	yes	cosegragation	leaves (parenchyma)	leaves (parenchyma)	phloem/leaves (parenchyma)	phloem/leaves (parenchyma)	yes	yes	no	yes	Hlavjenková and Sefrová 2012	Hlavjenková and Sefrová 2012	McClure 1990	McClure 1990	Gruwell et al 2007	Buchner 1965
Hemiptera	Diaspididae	Pinnaspis	aspidistrae	Candidatus Uzinura diaspidicola	Prokaryota	Candidatus_Uzinura_diaspidicola_of_Diaspididae		intra	yes	cosegragation			phloem/leaves (parenchyma)	phloem/leaves (parenchyma)	yes	yes	no	yes			McClure 1990	McClure 1990	Gruwell et al 2007	Buchner 1965
Hemiptera	Diaspididae	Haliaspis	asymmetrica	Candidatus Uzinura diaspidicola	Prokaryota	Candidatus_Uzinura_diaspidicola_of_Diaspididae		intra	yes	cosegragation			phloem/leaves (parenchyma)	phloem/leaves (parenchyma)	yes	yes	no	yes			McClure 1990	McClure 1990	Gruwell et al 2007	Buchner 1965
Hemiptera	Diaspididae	Aonidiella	aurantii	Candidatus Uzinura diaspidicola	Prokaryota	Candidatus_Uzinura_diaspidicola_of_Diaspididae		intra	yes	cosegragation	phloem	phloem	phloem/leaves (parenchyma)	phloem/leaves (parenchyma)	yes	yes	no	yes	Kumar and Sharma 2014	Kumar and Sharma 2014	McClure 1990	McClure 1990	Gruwell et al 2007	Buchner 1965
Hemiptera	Diaspididae	Lepidosaphes	beckii	Candidatus Uzinura diaspidicola	Prokaryota	Candidatus_Uzinura_diaspidicola_of_Diaspididae		intra	yes	cosegragation			phloem/leaves (parenchyma)	phloem/leaves (parenchyma)	yes	yes	no	yes			McClure 1990	McClure 1990	Gruwell et al 2007	Buchner 1965
Hemiptera	Diaspididae	Howardia	biclavis	Candidatus Uzinura diaspidicola	Prokaryota	Candidatus_Uzinura_diaspidicola_of_Diaspididae		intra	yes	cosegragation			phloem/leaves (parenchyma)	phloem/leaves (parenchyma)	yes	yes	no	yes			McClure 1990	McClure 1990	Gruwell et al 2007	Buchner 1965
Hemiptera	Diaspididae	Melanaspis	bromiliae	Candidatus Uzinura diaspidicola	Prokaryota	Candidatus_Uzinura_diaspidicola_of_Diaspididae		intra	yes	cosegragation			phloem/leaves (parenchyma)	phloem/leaves (parenchyma)	yes	yes	no	yes			McClure 1990	McClure 1990	Gruwell et al 2007	Buchner 1965
Hemiptera	Diaspididae	Pinnaspis	buxi	Candidatus Uzinura diaspidicola	Prokaryota	Candidatus_Uzinura_diaspidicola_of_Diaspididae		intra	yes	cosegragation			phloem/leaves (parenchyma)	phloem/leaves (parenchyma)	yes	yes	no	yes			McClure 1990	McClure 1990	Gruwell et al 2007	Buchner 1965
Hemiptera	Diaspididae	Dynaspidiotus	californicus	Candidatus Uzinura diaspidicola	Prokaryota	Candidatus_Uzinura_diaspidicola_of_Diaspididae		intra	yes	cosegragation			phloem/leaves (parenchyma)	phloem/leaves (parenchyma)	yes	yes	no	yes			McClure 1990	McClure 1990	Gruwell et al 2007	Buchner 1965
Hemiptera	Diaspididae	Parlatoria	camelliae	Candidatus Uzinura diaspidicola	Prokaryota	Candidatus_Uzinura_diaspidicola_of_Diaspididae		intra	yes	cosegragation			phloem/leaves (parenchyma)	phloem/leaves (parenchyma)	yes	yes	no	yes			McClure 1990	McClure 1990	Gruwell et al 2007	Buchner 1965
Hemiptera	Diaspididae	Pseudaulacaspis	cockerelli	Candidatus Uzinura diaspidicola	Prokaryota	Candidatus_Uzinura_diaspidicola_of_Diaspididae		intra	yes	cosegragation			phloem/leaves (parenchyma)	phloem/leaves (parenchyma)	yes	yes	no	yes			McClure 1990	McClure 1990	Gruwell et al 2007	Buchner 1965
Hemiptera	Diaspididae	Diaspis	cocois	Candidatus Uzinura diaspidicola	Prokaryota	Candidatus_Uzinura_diaspidicola_of_Diaspididae		intra	yes	cosegragation			phloem/leaves (parenchyma)	phloem/leaves (parenchyma)	yes	yes	no	yes			McClure 1990	McClure 1990	Gruwell et al 2007	Buchner 1965
Hemiptera	Diaspididae	Dynaspidiotus	degeneratus	Candidatus Uzinura diaspidicola	Prokaryota	Candidatus_Uzinura_diaspidicola_of_Diaspididae		intra	yes	cosegragation			phloem/leaves (parenchyma)	phloem/leaves (parenchyma)	yes	yes	no	yes			McClure 1990	McClure 1990	Gruwell et al 2007	Buchner 1965
Hemiptera	Diaspididae	Aulacaspis	difficilis	Candidatus Uzinura diaspidicola	Prokaryota	Candidatus_Uzinura_diaspidicola_of_Diaspididae		intra	yes	cosegragation			phloem/leaves (parenchyma)	phloem/leaves (parenchyma)	yes	yes	no	yes			McClure 1990	McClure 1990	Gruwell et al 2007	Buchner 1965
Hemiptera	Diaspididae	Aulacaspis	distylii	Candidatus Uzinura diaspidicola	Prokaryota	Candidatus_Uzinura_diaspidicola_of_Diaspididae		intra	yes	cosegragation			phloem/leaves (parenchyma)	phloem/leaves (parenchyma)	yes	yes	no	yes			McClure 1990	McClure 1990	Gruwell et al 2007	Buchner 1965
Hemiptera	Diaspididae	Diaspis	echinocacti	Candidatus Uzinura diaspidicola	Prokaryota	Candidatus_Uzinura_diaspidicola_of_Diaspididae		intra	yes	cosegragation			phloem/leaves (parenchyma)	phloem/leaves (parenchyma)	yes	yes	no	yes			McClure 1990	McClure 1990	Gruwell et al 2007	Buchner 1965
Hemiptera	Diaspididae	Chionaspis	ethelae	Candidatus Uzinura diaspidicola	Prokaryota	Candidatus_Uzinura_diaspidicola_of_Diaspididae		intra	yes	cosegragation			phloem/leaves (parenchyma)	phloem/leaves (parenchyma)	yes	yes	no	yes			McClure 1990	McClure 1990	Gruwell et al 2007	Buchner 1965
Hemiptera	Diaspididae	Chionaspis	etrusca	Candidatus Uzinura diaspidicola	Prokaryota	Candidatus_Uzinura_diaspidicola_of_Diaspididae		intra	yes	cosegragation			phloem/leaves (parenchyma)	phloem/leaves (parenchyma)	yes	yes	no	yes			McClure 1990	McClure 1990	Gruwell et al 2007	Buchner 1965
Hemiptera	Diaspididae	Unaspis	euonymi	Candidatus Uzinura diaspidicola	Prokaryota	Candidatus_Uzinura_diaspidicola_of_Diaspididae		intra	yes	cosegragation	leaves (parenchyma)	leaves (parenchyma)	phloem/leaves (parenchyma)	phloem/leaves (parenchyma)	yes	yes	no	yes	Sadof and Neal 1993 Peeters et al 2001	Sadof and Neal 1993 Peeters et al 2001	McClure 1990	McClure 1990	Gruwell et al 2007	Buchner 1965
Hemiptera	Diaspididae	Fiorinia	euryae	Candidatus Uzinura diaspidicola	Prokaryota	Candidatus_Uzinura_diaspidicola_of_Diaspididae		intra	yes	cosegragation			phloem/leaves (parenchyma)	phloem/leaves (parenchyma)	yes	yes	no	yes			McClure 1990	McClure 1990	Gruwell et al 2007	Buchner 1965
Hemiptera	Diaspididae	Fiorinia	externa	Candidatus Uzinura diaspidicola	Prokaryota	Candidatus_Uzinura_diaspidicola_of_Diaspididae		intra	yes	cosegragation			phloem/leaves (parenchyma)	phloem/leaves (parenchyma)	yes	yes	no	yes			McClure 1990	McClure 1990	Gruwell et al 2007	Buchner 1965
Hemiptera	Diaspididae	Ichthyaspis	ficicola	Candidatus Uzinura diaspidicola	Prokaryota	Candidatus_Uzinura_diaspidicola_of_Diaspididae		intra	yes	cosegragation			phloem/leaves (parenchyma)	phloem/leaves (parenchyma)	yes	yes	no	yes			McClure 1990	McClure 1990	Gruwell et al 2007	Buchner 1965
Hemiptera	Diaspididae	Diaspidiotus	gigas	Candidatus Uzinura diaspidicola	Prokaryota	Candidatus_Uzinura_diaspidicola_of_Diaspididae		intra	yes	cosegragation			phloem/leaves (parenchyma)	phloem/leaves (parenchyma)	yes	yes	no	yes			McClure 1990	McClure 1990	Gruwell et al 2007	Buchner 1965
Hemiptera	Diaspididae	Maskellia	globosa	Candidatus Uzinura diaspidicola	Prokaryota	Candidatus_Uzinura_diaspidicola_of_Diaspididae		intra	yes	cosegragation			phloem/leaves (parenchyma)	phloem/leaves (parenchyma)	yes	yes	no	yes			McClure 1990	McClure 1990	Gruwell et al 2007	Buchner 1965
Hemiptera	Diaspididae	Lepidosaphes	gloverii	Candidatus Uzinura diaspidicola	Prokaryota	Candidatus_Uzinura_diaspidicola_of_Diaspididae		intra	yes	cosegragation			phloem/leaves (parenchyma)	phloem/leaves (parenchyma)	yes	yes	no	yes			McClure 1990	McClure 1990	Gruwell et al 2007	Buchner 1965
Hemiptera	Diaspididae	Pinnaspis	hibisci	Candidatus Uzinura diaspidicola	Prokaryota	Candidatus_Uzinura_diaspidicola_of_Diaspididae		intra	yes	cosegragation			phloem/leaves (parenchyma)	phloem/leaves (parenchyma)	yes	yes	no	yes			McClure 1990	McClure 1990	Gruwell et al 2007	Buchner 1965
Hemiptera	Diaspididae	Carulaspis	juniperi	Candidatus Uzinura diaspidicola	Prokaryota	Candidatus_Uzinura_diaspidicola_of_Diaspididae		intra	yes	cosegragation			phloem/leaves (parenchyma)	phloem/leaves (parenchyma)	yes	yes	no	yes			McClure 1990	McClure 1990	Gruwell et al 2007	Buchner 1965
Hemiptera	Diaspididae	Protargionia	larreae	Candidatus Uzinura diaspidicola	Prokaryota	Candidatus_Uzinura_diaspidicola_of_Diaspididae		intra	yes	cosegragation			phloem/leaves (parenchyma)	phloem/leaves (parenchyma)	yes	yes	no	yes			McClure 1990	McClure 1990	Gruwell et al 2007	Buchner 1965
Hemiptera	Diaspididae	Hemiberlesia	lataniae	Candidatus Uzinura diaspidicola	Prokaryota	Candidatus_Uzinura_diaspidicola_of_Diaspididae		intra	yes	cosegragation			phloem/leaves (parenchyma)	phloem/leaves (parenchyma)	yes	yes	no	yes			McClure 1990	McClure 1990	Gruwell et al 2007	Buchner 1965
Hemiptera	Diaspididae	Epidiaspis	leperii	Candidatus Uzinura diaspidicola	Prokaryota	Candidatus_Uzinura_diaspidicola_of_Diaspididae		intra	yes	cosegragation			phloem/leaves (parenchyma)	phloem/leaves (parenchyma)	yes	yes	no	yes			McClure 1990	McClure 1990	Gruwell et al 2007	Buchner 1965
Hemiptera	Diaspididae	Chionaspis	lepineyi	Candidatus Uzinura diaspidicola	Prokaryota	Candidatus_Uzinura_diaspidicola_of_Diaspididae		intra	yes	cosegragation			phloem/leaves (parenchyma)	phloem/leaves (parenchyma)	yes	yes	no	yes			McClure 1990	McClure 1990	Gruwell et al 2007	Buchner 1965
Hemiptera	Diaspididae	Ischnaspis	longirostris	Candidatus Uzinura diaspidicola	Prokaryota	Candidatus_Uzinura_diaspidicola_of_Diaspididae		intra	yes	cosegragation			phloem/leaves (parenchyma)	phloem/leaves (parenchyma)	yes	yes	no	yes			McClure 1990	McClure 1990	Gruwell et al 2007	Buchner 1965
Hemiptera	Diaspididae	Diaspis	manzanitae	Candidatus Uzinura diaspidicola	Prokaryota	Candidatus_Uzinura_diaspidicola_of_Diaspididae		intra	yes	cosegragation			phloem/leaves (parenchyma)	phloem/leaves (parenchyma)	yes	yes	no	yes			McClure 1990	McClure 1990	Gruwell et al 2007	Buchner 1965
Hemiptera	Diaspididae	Octaspidiotus	multipori	Candidatus Uzinura diaspidicola	Prokaryota	Candidatus_Uzinura_diaspidicola_of_Diaspididae		intra	yes	cosegragation			phloem/leaves (parenchyma)	phloem/leaves (parenchyma)	yes	yes	no	yes			McClure 1990	McClure 1990	Gruwell et al 2007	Buchner 1965
Hemiptera	Diaspididae	Aspidiotus	nerii	Candidatus Uzinura diaspidicola	Prokaryota	Candidatus_Uzinura_diaspidicola_of_Diaspididae		intra	yes	cosegragation			phloem/leaves (parenchyma)	phloem/leaves (parenchyma)	yes	yes	no	yes			McClure 1990	McClure 1990	Gruwell et al 2007	Buchner 1965
Hemiptera	Diaspididae	Duplachionaspis	noaeae	Candidatus Uzinura diaspidicola	Prokaryota	Candidatus_Uzinura_diaspidicola_of_Diaspididae		intra	yes	cosegragation			phloem/leaves (parenchyma)	phloem/leaves (parenchyma)	yes	yes	no	yes			McClure 1990	McClure 1990	Gruwell et al 2007	Buchner 1965
Hemiptera	Diaspididae	Leucaspis	ohakunensis	Candidatus Uzinura diaspidicola	Prokaryota	Candidatus_Uzinura_diaspidicola_of_Diaspididae		intra	yes	cosegragation			phloem/leaves (parenchyma)	phloem/leaves (parenchyma)	yes	yes	no	yes			McClure 1990	McClure 1990	Gruwell et al 2007	Buchner 1965
Hemiptera	Diaspididae	Hemiberlesia	palmae	Candidatus Uzinura diaspidicola	Prokaryota	Candidatus_Uzinura_diaspidicola_of_Diaspididae		intra	yes	cosegragation			phloem/leaves (parenchyma)	phloem/leaves (parenchyma)	yes	yes	no	yes			McClure 1990	McClure 1990	Gruwell et al 2007	Buchner 1965
Hemiptera	Diaspididae	Pseudaulacaspis	pentagona	Candidatus Uzinura diaspidicola	Prokaryota	Candidatus_Uzinura_diaspidicola_of_Diaspididae		intra	yes	cosegragation			phloem/leaves (parenchyma)	phloem/leaves (parenchyma)	yes	yes	no	yes			McClure 1990	McClure 1990	Gruwell et al 2007	Buchner 1965
Hemiptera	Diaspididae	Parlatoria	pergandii	Candidatus Uzinura diaspidicola	Prokaryota	Candidatus_Uzinura_diaspidicola_of_Diaspididae		intra	yes	cosegragation			phloem/leaves (parenchyma)	phloem/leaves (parenchyma)	yes	yes	no	yes			McClure 1990	McClure 1990	Gruwell et al 2007	Buchner 1965
Hemiptera	Diaspididae	Mycetaspis	personata	Candidatus Uzinura diaspidicola	Prokaryota	Candidatus_Uzinura_diaspidicola_of_Diaspididae		intra	yes	cosegragation			phloem/leaves (parenchyma)	phloem/leaves (parenchyma)	yes	yes	no	yes			McClure 1990	McClure 1990	Gruwell et al 2007	Buchner 1965
Hemiptera	Diaspididae	Chionaspis	pinifoliae	Candidatus Uzinura diaspidicola	Prokaryota	Candidatus_Uzinura_diaspidicola_of_Diaspididae		intra	yes	cosegragation			phloem/leaves (parenchyma)	phloem/leaves (parenchyma)	yes	yes	no	yes			McClure 1990	McClure 1990	Gruwell et al 2007	Buchner 1965
Hemiptera	Diaspididae	Lepidosaphes	pinnaeformis	Candidatus Uzinura diaspidicola	Prokaryota	Candidatus_Uzinura_diaspidicola_of_Diaspididae		intra	yes	cosegragation			phloem/leaves (parenchyma)	phloem/leaves (parenchyma)	yes	yes	no	yes			McClure 1990	McClure 1990	Gruwell et al 2007	Buchner 1965
Hemiptera	Diaspididae	Pinnaspis	piperis	Candidatus Uzinura diaspidicola	Prokaryota	Candidatus_Uzinura_diaspidicola_of_Diaspididae		intra	yes	cosegragation			phloem/leaves (parenchyma)	phloem/leaves (parenchyma)	yes	yes	no	yes			McClure 1990	McClure 1990	Gruwell et al 2007	Buchner 1965
Hemiptera	Diaspididae	Pseudaulacaspis	prunicola	Candidatus Uzinura diaspidicola	Prokaryota	Candidatus_Uzinura_diaspidicola_of_Diaspididae		intra	yes	cosegragation			phloem/leaves (parenchyma)	phloem/leaves (parenchyma)	yes	yes	no	yes			McClure 1990	McClure 1990	Gruwell et al 2007	Buchner 1965
Hemiptera	Diaspididae	Parlatoria	pseudaspidiotus	Candidatus Uzinura diaspidicola	Prokaryota	Candidatus_Uzinura_diaspidicola_of_Diaspididae		intra	yes	cosegragation			phloem/leaves (parenchyma)	phloem/leaves (parenchyma)	yes	yes	no	yes			McClure 1990	McClure 1990	Gruwell et al 2007	Buchner 1965
Hemiptera	Diaspididae	Eulepidosaphes	pyriformis	Candidatus Uzinura diaspidicola	Prokaryota	Candidatus_Uzinura_diaspidicola_of_Diaspididae		intra	yes	cosegragation			phloem/leaves (parenchyma)	phloem/leaves (parenchyma)	yes	yes	no	yes			McClure 1990	McClure 1990	Gruwell et al 2007	Buchner 1965
Hemiptera	Diaspididae	Quernaspis	quercus	Candidatus Uzinura diaspidicola	Prokaryota	Candidatus_Uzinura_diaspidicola_of_Diaspididae		intra	yes	cosegragation			phloem/leaves (parenchyma)	phloem/leaves (parenchyma)	yes	yes	no	yes			McClure 1990	McClure 1990	Gruwell et al 2007	Buchner 1965
Hemiptera	Diaspididae	Palinaspis	quohogiformis	Candidatus Uzinura diaspidicola	Prokaryota	Candidatus_Uzinura_diaspidicola_of_Diaspididae		intra	yes	cosegragation			phloem/leaves (parenchyma)	phloem/leaves (parenchyma)	yes	yes	no	yes			McClure 1990	McClure 1990	Gruwell et al 2007	Buchner 1965
Hemiptera	Diaspididae	Aspidiella	sacchari	Candidatus Uzinura diaspidicola	Prokaryota	Candidatus_Uzinura_diaspidicola_of_Diaspididae		intra	yes	cosegragation			phloem/leaves (parenchyma)	phloem/leaves (parenchyma)	yes	yes	no	yes			McClure 1990	McClure 1990	Gruwell et al 2007	Buchner 1965
Hemiptera	Diaspididae	Unachionaspis	signata	Candidatus Uzinura diaspidicola	Prokaryota	Candidatus_Uzinura_diaspidicola_of_Diaspididae		intra	yes	cosegragation			phloem/leaves (parenchyma)	phloem/leaves (parenchyma)	yes	yes	no	yes			McClure 1990	McClure 1990	Gruwell et al 2007	Buchner 1965
Hemiptera	Diaspididae	Dactylaspis	sp	Candidatus Uzinura diaspidicola	Prokaryota	Candidatus_Uzinura_diaspidicola_of_Diaspididae		intra	yes	cosegragation			phloem/leaves (parenchyma)	phloem/leaves (parenchyma)	yes	yes	no	yes			McClure 1990	McClure 1990	Gruwell et al 2007	Buchner 1965
Hemiptera	Diaspididae	Melanaspis	sp	Candidatus Uzinura diaspidicola	Prokaryota	Candidatus_Uzinura_diaspidicola_of_Diaspididae		intra	yes	cosegragation			phloem/leaves (parenchyma)	phloem/leaves (parenchyma)	yes	yes	no	yes			McClure 1990	McClure 1990	Gruwell et al 2007	Buchner 1965
Hemiptera	Diaspididae	Pinnaspis	sp	Candidatus Uzinura diaspidicola	Prokaryota	Candidatus_Uzinura_diaspidicola_of_Diaspididae		intra	yes	cosegragation			phloem/leaves (parenchyma)	phloem/leaves (parenchyma)	yes	yes	no	yes			McClure 1990	McClure 1990	Gruwell et al 2007	Buchner 1965
Hemiptera	Diaspididae	Prodigiaspis	sp	Candidatus Uzinura diaspidicola	Prokaryota	Candidatus_Uzinura_diaspidicola_of_Diaspididae		intra	yes	cosegragation			phloem/leaves (parenchyma)	phloem/leaves (parenchyma)	yes	yes	no	yes			McClure 1990	McClure 1990	Gruwell et al 2007	Buchner 1965
Hemiptera	Diaspididae	Kuwanaspis	takahashii	Candidatus Uzinura diaspidicola	Prokaryota	Candidatus_Uzinura_diaspidicola_of_Diaspididae		intra	yes	cosegragation			phloem/leaves (parenchyma)	phloem/leaves (parenchyma)	yes	yes	no	yes			McClure 1990	McClure 1990	Gruwell et al 2007	Buchner 1965
Hemiptera	Diaspididae	Fiorinia	theae	Candidatus Uzinura diaspidicola	Prokaryota	Candidatus_Uzinura_diaspidicola_of_Diaspididae		intra	yes	cosegragation			phloem/leaves (parenchyma)	phloem/leaves (parenchyma)	yes	yes	no	yes			McClure 1990	McClure 1990	Gruwell et al 2007	Buchner 1965
Hemiptera	Diaspididae	Parlatoria	theae	Candidatus Uzinura diaspidicola	Prokaryota	Candidatus_Uzinura_diaspidicola_of_Diaspididae		intra	yes	cosegragation			phloem/leaves (parenchyma)	phloem/leaves (parenchyma)	yes	yes	no	yes			McClure 1990	McClure 1990	Gruwell et al 2007	Buchner 1965
Hemiptera	Diaspididae	Pseudaonidia	trilobitiformis	Candidatus Uzinura diaspidicola	Prokaryota	Candidatus_Uzinura_diaspidicola_of_Diaspididae		intra	yes	cosegragation			phloem/leaves (parenchyma)	phloem/leaves (parenchyma)	yes	yes	no	yes			McClure 1990	McClure 1990	Gruwell et al 2007	Buchner 1965
Hemiptera	Diaspididae	Chionaspis	wistariae	Candidatus Uzinura diaspidicola	Prokaryota	Candidatus_Uzinura_diaspidicola_of_Diaspididae		intra	yes	cosegragation			phloem/leaves (parenchyma)	phloem/leaves (parenchyma)	yes	yes	no	yes			McClure 1990	McClure 1990	Gruwell et al 2007	Buchner 1965
Hemiptera	Diaspididae	Aulacaspis	yasumatsui	Candidatus Uzinura diaspidicola	Prokaryota	Candidatus_Uzinura_diaspidicola_of_Diaspididae		intra	yes	cosegragation			phloem/leaves (parenchyma)	phloem/leaves (parenchyma)	yes	yes	no	yes			McClure 1990	McClure 1990	Gruwell et al 2007	Buchner 1965
Hemiptera	Diaspididae	Furchadiaspis	zamiae	Candidatus Uzinura diaspidicola	Prokaryota	Candidatus_Uzinura_diaspidicola_of_Diaspididae		intra	yes	cosegragation			phloem/leaves (parenchyma)	phloem/leaves (parenchyma)	yes	yes	no	yes			McClure 1990	McClure 1990	Gruwell et al 2007	Buchner 1965
Hemiptera	Dictyopharidae	gen	sp1	Candidatus Sulcia muelleri	Prokaryota	Candidatus_Sulcia_muelleri_of_Dictyopharidae		intra	yes	cosegragation			phloem	phloem	yes	yes	no	no			Denno and Perfect 1994 Novotny and Wilson 1997	Denno and Perfect 1994 Novotny and Wilson 1997	Müller 1962	Müller 1962
Hemiptera	Dictyopharidae	gen	sp2	Candidatus Sulcia muelleri	Prokaryota	Candidatus_Sulcia_muelleri_of_Dictyopharidae		intra	yes	cosegragation			phloem	phloem	yes	yes	no	no			Denno and Perfect 1994 Novotny and Wilson 1997	Denno and Perfect 1994 Novotny and Wilson 1997	Müller 1962	Müller 1962
Hemiptera	Dictyopharidae	gen	sp3	Candidatus Sulcia muelleri	Prokaryota	Candidatus_Sulcia_muelleri_of_Dictyopharidae		intra	yes	cosegragation			phloem	phloem	yes	yes	no	no			Denno and Perfect 1994 Novotny and Wilson 1997	Denno and Perfect 1994 Novotny and Wilson 1997	Müller 1962	Müller 1962
Hemiptera	Dictyopharidae	gen	sp4	Candidatus Sulcia muelleri	Prokaryota	Candidatus_Sulcia_muelleri_of_Dictyopharidae		intra	yes	cosegragation			phloem	phloem	yes	yes	no	no			Denno and Perfect 1994 Novotny and Wilson 1997	Denno and Perfect 1994 Novotny and Wilson 1997	Müller 1962	Müller 1962
Hemiptera	Dictyopharidae	gen	sp5	Candidatus Sulcia muelleri	Prokaryota	Candidatus_Sulcia_muelleri_of_Dictyopharidae		intra	yes	cosegragation			phloem	phloem	yes	yes	no	no			Denno and Perfect 1994 Novotny and Wilson 1997	Denno and Perfect 1994 Novotny and Wilson 1997	Müller 1962	Müller 1962
Hemiptera	Dictyopharidae	gen	sp6	Candidatus Sulcia muelleri	Prokaryota	Candidatus_Sulcia_muelleri_of_Dictyopharidae		intra	yes	cosegragation			phloem	phloem	yes	yes	no	no			Denno and Perfect 1994 Novotny and Wilson 1997	Denno and Perfect 1994 Novotny and Wilson 1997	Müller 1962	Müller 1962
Hemiptera	Dictyopharidae	gen	sp7	Candidatus Sulcia muelleri	Prokaryota	Candidatus_Sulcia_muelleri_of_Dictyopharidae		intra	yes	cosegragation			phloem	phloem	yes	yes	no	no			Denno and Perfect 1994 Novotny and Wilson 1997	Denno and Perfect 1994 Novotny and Wilson 1997	Müller 1962	Müller 1962
Hemiptera	Dictyopharidae	Scolops	sulcipes	Candidatus Sulcia muelleri	Prokaryota	Candidatus_Sulcia_muelleri_of_Dictyopharidae		intra	yes	cosegragation			phloem	phloem	yes	yes	no	no			Denno and Perfect 1994 Novotny and Wilson 1997	Denno and Perfect 1994 Novotny and Wilson 1997	Urban and Cryan 2012
Hemiptera	Dictyopharidae	gen	sp1	Candidatus Vidania fulgoroideae	Prokaryota	Candidatus_Vidania_fulgoroideae_of_Dictyopharidae		intra	yes	cosegragation			phloem	phloem	yes	yes	no	no			Denno and Perfect 1994 Novotny and Wilson 1997	Denno and Perfect 1994 Novotny and Wilson 1997	Müller 1962	Müller 1962
Hemiptera	Dictyopharidae	gen	sp2	Candidatus Vidania fulgoroideae	Prokaryota	Candidatus_Vidania_fulgoroideae_of_Dictyopharidae		intra	yes	cosegragation			phloem	phloem	yes	yes	no	no			Denno and Perfect 1994 Novotny and Wilson 1997	Denno and Perfect 1994 Novotny and Wilson 1997	Müller 1962	Müller 1962
Hemiptera	Dictyopharidae	gen	sp3	Candidatus Vidania fulgoroideae	Prokaryota	Candidatus_Vidania_fulgoroideae_of_Dictyopharidae		intra	yes	cosegragation			phloem	phloem	yes	yes	no	no			Denno and Perfect 1994 Novotny and Wilson 1997	Denno and Perfect 1994 Novotny and Wilson 1997	Müller 1962	Müller 1962
Hemiptera	Dictyopharidae	gen	sp4	Candidatus Vidania fulgoroideae	Prokaryota	Candidatus_Vidania_fulgoroideae_of_Dictyopharidae		intra	yes	cosegragation			phloem	phloem	yes	yes	no	no			Denno and Perfect 1994 Novotny and Wilson 1997	Denno and Perfect 1994 Novotny and Wilson 1997	Müller 1962	Müller 1962
Hemiptera	Dictyopharidae	gen	sp5	Candidatus Vidania fulgoroideae	Prokaryota	Candidatus_Vidania_fulgoroideae_of_Dictyopharidae		intra	yes	cosegragation			phloem	phloem	yes	yes	no	no			Denno and Perfect 1994 Novotny and Wilson 1997	Denno and Perfect 1994 Novotny and Wilson 1997	Müller 1962	Müller 1962
Hemiptera	Dictyopharidae	gen	sp6	Candidatus Vidania fulgoroideae	Prokaryota	Candidatus_Vidania_fulgoroideae_of_Dictyopharidae		intra	yes	cosegragation			phloem	phloem	yes	yes	no	no			Denno and Perfect 1994 Novotny and Wilson 1997	Denno and Perfect 1994 Novotny and Wilson 1997	Müller 1962	Müller 1962
Hemiptera	Dictyopharidae	gen	sp7	Candidatus Vidania fulgoroideae	Prokaryota	Candidatus_Vidania_fulgoroideae_of_Dictyopharidae		intra	yes	cosegragation			phloem	phloem	yes	yes	no	no			Denno and Perfect 1994 Novotny and Wilson 1997	Denno and Perfect 1994 Novotny and Wilson 1997	Müller 1962	Müller 1962
Hemiptera	Dictyopharidae	gen	sp10	F-symbiont	Prokaryota			intra	yes				phloem	phloem	yes	yes	no	no			Denno and Perfect 1994 Novotny and Wilson 1997	Denno and Perfect 1994 Novotny and Wilson 1997	Müller 1962	Müller 1962
Hemiptera	Dictyopharidae	gen	sp11	F-symbiont	Prokaryota			intra	yes				phloem	phloem	yes	yes	no	no			Denno and Perfect 1994 Novotny and Wilson 1997	Denno and Perfect 1994 Novotny and Wilson 1997	Müller 1962	Müller 1962
Hemiptera	Dictyopharidae	gen	sp12	F-symbiont	Prokaryota			intra	yes				phloem	phloem	yes	yes	no	no			Denno and Perfect 1994 Novotny and Wilson 1997	Denno and Perfect 1994 Novotny and Wilson 1997	Müller 1962	Müller 1962
Hemiptera	Dictyopharidae	gen	sp13	F-symbiont	Prokaryota			intra	yes				phloem	phloem	yes	yes	no	no			Denno and Perfect 1994 Novotny and Wilson 1997	Denno and Perfect 1994 Novotny and Wilson 1997	Müller 1962	Müller 1962
Hemiptera	Dictyopharidae	gen	sp14	F-symbiont	Prokaryota			intra	yes				phloem	phloem	yes	yes	no	no			Denno and Perfect 1994 Novotny and Wilson 1997	Denno and Perfect 1994 Novotny and Wilson 1997	Müller 1962	Müller 1962
Hemiptera	Dictyopharidae	gen	sp15	F-symbiont	Prokaryota			intra	yes				phloem	phloem	yes	yes	no	no			Denno and Perfect 1994 Novotny and Wilson 1997	Denno and Perfect 1994 Novotny and Wilson 1997	Müller 1962	Müller 1962
Hemiptera	Dictyopharidae	gen	sp16	F-symbiont	Prokaryota			intra	yes				phloem	phloem	yes	yes	no	no			Denno and Perfect 1994 Novotny and Wilson 1997	Denno and Perfect 1994 Novotny and Wilson 1997	Müller 1962	Müller 1962
Hemiptera	Dictyopharidae	gen	sp17	F-symbiont	Prokaryota			intra	yes				phloem	phloem	yes	yes	no	no			Denno and Perfect 1994 Novotny and Wilson 1997	Denno and Perfect 1994 Novotny and Wilson 1997	Müller 1962	Müller 1962
Hemiptera	Dictyopharidae	gen	sp18	F-symbiont	Prokaryota			intra	yes				phloem	phloem	yes	yes	no	no			Denno and Perfect 1994 Novotny and Wilson 1997	Denno and Perfect 1994 Novotny and Wilson 1997	Müller 1962	Müller 1962
Hemiptera	Dictyopharidae	gen	sp19	F-symbiont	Prokaryota			intra	yes				phloem	phloem	yes	yes	no	no			Denno and Perfect 1994 Novotny and Wilson 1997	Denno and Perfect 1994 Novotny and Wilson 1997	Müller 1962	Müller 1962
Hemiptera	Dictyopharidae	gen	sp20	F-symbiont	Prokaryota			intra	yes				phloem	phloem	yes	yes	no	no			Denno and Perfect 1994 Novotny and Wilson 1997	Denno and Perfect 1994 Novotny and Wilson 1997	Müller 1962	Müller 1962
Hemiptera	Dictyopharidae	gen	sp21	F-symbiont	Prokaryota			intra	yes				phloem	phloem	yes	yes	no	no			Denno and Perfect 1994 Novotny and Wilson 1997	Denno and Perfect 1994 Novotny and Wilson 1997	Müller 1962	Müller 1962
Hemiptera	Dictyopharidae	gen	sp8	F-symbiont	Prokaryota			intra	yes				phloem	phloem	yes	yes	no	no			Denno and Perfect 1994 Novotny and Wilson 1997	Denno and Perfect 1994 Novotny and Wilson 1997	Müller 1962	Müller 1962
Hemiptera	Dictyopharidae	gen	sp9	F-symbiont	Prokaryota			intra	yes				phloem	phloem	yes	yes	no	no			Denno and Perfect 1994 Novotny and Wilson 1997	Denno and Perfect 1994 Novotny and Wilson 1997	Müller 1962	Müller 1962
Hemiptera	Dictyopharidae			H-symbiont												no	no	no					Müller 1962
Hemiptera	Dictyopharidae	gen	sp2	M-symbiont	Prokaryota			intra	yes				phloem	phloem	yes	yes	no	no			Denno and Perfect 1994 Novotny and Wilson 1997	Denno and Perfect 1994 Novotny and Wilson 1997	Müller 1962	Müller 1962
Hemiptera	Dictyopharidae	gen	sp21	M-symbiont	Prokaryota			intra	yes				phloem	phloem	yes	yes	no	no			Denno and Perfect 1994 Novotny and Wilson 1997	Denno and Perfect 1994 Novotny and Wilson 1997	Müller 1962	Müller 1962
Hemiptera	Dictyopharidae	gen	sp3	M-symbiont	Prokaryota			intra	yes				phloem	phloem	yes	yes	no	no			Denno and Perfect 1994 Novotny and Wilson 1997	Denno and Perfect 1994 Novotny and Wilson 1997	Müller 1962	Müller 1962
Hemiptera	Dictyopharidae	gen	sp4	M-symbiont	Prokaryota			intra	yes				phloem	phloem	yes	yes	no	no			Denno and Perfect 1994 Novotny and Wilson 1997	Denno and Perfect 1994 Novotny and Wilson 1997	Müller 1962	Müller 1962
Hemiptera	Dictyopharidae	gen	sp5	M-symbiont	Prokaryota			intra	yes				phloem	phloem	yes	yes	no	no			Denno and Perfect 1994 Novotny and Wilson 1997	Denno and Perfect 1994 Novotny and Wilson 1997	Müller 1962	Müller 1962
Hemiptera	Dictyopharidae	gen	sp6	M-symbiont	Prokaryota			intra	yes				phloem	phloem	yes	yes	no	no			Denno and Perfect 1994 Novotny and Wilson 1997	Denno and Perfect 1994 Novotny and Wilson 1997	Müller 1962	Müller 1962
Hemiptera	Dictyopharidae	gen	sp7	M-symbiont	Prokaryota			intra	yes				phloem	phloem	yes	yes	no	no			Denno and Perfect 1994 Novotny and Wilson 1997	Denno and Perfect 1994 Novotny and Wilson 1997	Müller 1962	Müller 1962
Hemiptera	Dinidoridae			Gammaproteobacteria												no	no	no					Kikuchi et al 2011
Hemiptera	Epipygidae	Eicissus	sp	Candidatus Sulcia muelleri	Prokaryota	Candidatus_Sulcia_muelleri_of_Epipygidae		intra	yes	cosegragation			xylem	nonfeeding	yes	yes	no	yes			Cryan and Svenson 2010 Dem et al 2013 (and references therein)	Hamilton 2001	Koga et al 2013A
Hemiptera	Eriococcidae	Greenisca	brachypodii	Bacteria	Prokaryota			intra	yes				phloem/leaves (parenchyma)	phloem/leaves (parenchyma)	yes	yes	no	no			Gullan and Kosztarab 1997 Resh and Cardé 2009	Gullan and Kosztarab 1997 Resh and Cardé 2009	Michalik et al 2016	Michalik et al 2016
Hemiptera	Eriococcidae			Burkholdaria												no	no	no					Michalik et al 2016
Hemiptera	Eriococcidae	Cryptococcus	fagisuga	Candidatus Uzinura diaspidicola	Prokaryota	Symbiont_of_Cryptococcus_ulmi		intra	yes				phloem/leaves (parenchyma)	phloem/leaves (parenchyma)	yes	yes	yes	yes			Gullan and Kosztarab 1997 Resh and Cardé 2009	Gullan and Kosztarab 1997 Resh and Cardé 2009	Andersen et al 2010 Walzcuch 1932 (Buchner 1965)	Walzcuch 1932 (Buchner 1965)
Hemiptera	Eriococcidae	Eriococcus	spurius	Candidatus Uzinura diaspidicola	Prokaryota	Symbiont_of_Cryptococcus_ulmi		intra	yes				phloem/leaves (parenchyma)	phloem/leaves (parenchyma)	yes	yes	yes	yes			Gullan and Kosztarab 1997 Resh and Cardé 2009	Gullan and Kosztarab 1997 Resh and Cardé 2009	Andersen et al 2010 Walzcuch 1932 (Buchner 1965)	Walzcuch 1932 (Buchner 1965)
Hemiptera	Eriococcidae	Apiomorpha	minor	none known					none known				phloem/leaves (parenchyma)	phloem/leaves (parenchyma)	no	yes	no	no			Gullan and Kosztarab 1997 Resh and Cardé 2009	Gullan and Kosztarab 1997 Resh and Cardé 2009	Buchner 1957 (Buchner 1965)	Buchner 1957 (Buchner 1965)
Hemiptera	Eriococcidae	Apiomorpha	munita	none known					none known				phloem/leaves (parenchyma)	phloem/leaves (parenchyma)	no	yes	no	no			Gullan and Kosztarab 1997 Resh and Cardé 2009	Gullan and Kosztarab 1997 Resh and Cardé 2009	Buchner 1957 (Buchner 1965)	Buchner 1957 (Buchner 1965)
Hemiptera	Eriococcidae	Apiomorpha	strombylosa	none known					none known				phloem/leaves (parenchyma)	phloem/leaves (parenchyma)	no	yes	no	no			Gullan and Kosztarab 1997 Resh and Cardé 2009	Gullan and Kosztarab 1997 Resh and Cardé 2009	Buchner 1957 (Buchner 1965)	Buchner 1957 (Buchner 1965)
Hemiptera	Eriococcidae	Apiomorpha	urnalis	none known					none known				phloem/leaves (parenchyma)	phloem/leaves (parenchyma)	no	yes	no	no			Gullan and Kosztarab 1997 Resh and Cardé 2009	Gullan and Kosztarab 1997 Resh and Cardé 2009	Buchner 1957 (Buchner 1965)	Buchner 1957 (Buchner 1965)
Hemiptera	Eurybrachidae	gen	sp1	F-symbiont	Prokaryota			intra	yes				phloem	phloem	yes	yes	no	no			Denno and Perfect 1994 Novotny and Wilson 1997	Denno and Perfect 1994 Novotny and Wilson 1997	Müller 1962	Müller 1962
Hemiptera	Eurybrachidae			H-symbiont												no	no	no					Müller 1962
Hemiptera	Flatidae	Metcalfa	pruinosa	Bacteria	Prokaryota			intra	yes				phloem	phloem	yes	yes	no	no			Denno and Perfect 1994 Novotny and Wilson 1997	Denno and Perfect 1994 Novotny and Wilson 1997	Michalik et al 2009	Michalik et al 2009
Hemiptera	Flatidae	Mistharnophantia	sp	Candidatus Vidania fulgoroideae	Prokaryota	Candidatus_Vidania_fulgoroideae_of_Flatidae		intra	yes	cosegragation			phloem	phloem	yes	yes	no	no			Denno and Perfect 1994 Novotny and Wilson 1997	Denno and Perfect 1994 Novotny and Wilson 1997	Urban and Cryan 2012
Hemiptera	Flatidae	gen	sp1	F-symbiont	Prokaryota			intra	yes				phloem	phloem	yes	yes	no	no			Denno and Perfect 1994 Novotny and Wilson 1997	Denno and Perfect 1994 Novotny and Wilson 1997	Müller 1962	Müller 1962
Hemiptera	Flatidae	gen	sp2	F-symbiont	Prokaryota			intra	yes				phloem	phloem	yes	yes	no	no			Denno and Perfect 1994 Novotny and Wilson 1997	Denno and Perfect 1994 Novotny and Wilson 1997	Müller 1962	Müller 1962
Hemiptera	Flatidae	gen	sp3	F-symbiont	Prokaryota			intra	yes				phloem	phloem	yes	yes	no	no			Denno and Perfect 1994 Novotny and Wilson 1997	Denno and Perfect 1994 Novotny and Wilson 1997	Müller 1962	Müller 1962
Hemiptera	Flatidae	gen	sp4	F-symbiont	Prokaryota			intra	yes				phloem	phloem	yes	yes	no	no			Denno and Perfect 1994 Novotny and Wilson 1997	Denno and Perfect 1994 Novotny and Wilson 1997	Müller 1962	Müller 1962
Hemiptera	Flatidae	gen	sp5	F-symbiont	Prokaryota			intra	yes				phloem	phloem	yes	yes	no	no			Denno and Perfect 1994 Novotny and Wilson 1997	Denno and Perfect 1994 Novotny and Wilson 1997	Müller 1962	Müller 1962
Hemiptera	Flatidae	gen	sp6	F-symbiont	Prokaryota			intra	yes				phloem	phloem	yes	yes	no	no			Denno and Perfect 1994 Novotny and Wilson 1997	Denno and Perfect 1994 Novotny and Wilson 1997	Müller 1962	Müller 1962
Hemiptera	Flatidae	gen	sp7	F-symbiont	Prokaryota			intra	yes				phloem	phloem	yes	yes	no	no			Denno and Perfect 1994 Novotny and Wilson 1997	Denno and Perfect 1994 Novotny and Wilson 1997	Müller 1962	Müller 1962
Hemiptera	Flatidae	Metcalfa	pruinosa	Fungi	Eukaryota			intra	yes				phloem	phloem	yes	yes	no	no			Denno and Perfect 1994 Novotny and Wilson 1997	Denno and Perfect 1994 Novotny and Wilson 1997	Michalik et al 2009	Michalik et al 2009
Hemiptera	Fulgoridae	gen	sp1	Candidatus Sulcia muelleri	Prokaryota	Candidatus_Sulcia_muelleri_of_Fulgoridae		intra	yes	cosegragation			phloem	phloem	yes	yes	no	no			Denno and Perfect 1994 Novotny and Wilson 1997	Denno and Perfect 1994 Novotny and Wilson 1997	Müller 1962	Müller 1962
Hemiptera	Fulgoridae	gen	sp10	Candidatus Sulcia muelleri	Prokaryota	Candidatus_Sulcia_muelleri_of_Fulgoridae		intra	yes	cosegragation			phloem	phloem	yes	yes	no	no			Denno and Perfect 1994 Novotny and Wilson 1997	Denno and Perfect 1994 Novotny and Wilson 1997	Müller 1962	Müller 1962
Hemiptera	Fulgoridae	gen	sp11	Candidatus Sulcia muelleri	Prokaryota	Candidatus_Sulcia_muelleri_of_Fulgoridae		intra	yes	cosegragation			phloem	phloem	yes	yes	no	no			Denno and Perfect 1994 Novotny and Wilson 1997	Denno and Perfect 1994 Novotny and Wilson 1997	Müller 1962	Müller 1962
Hemiptera	Fulgoridae	gen	sp12	Candidatus Sulcia muelleri	Prokaryota	Candidatus_Sulcia_muelleri_of_Fulgoridae		intra	yes	cosegragation			phloem	phloem	yes	yes	no	no			Denno and Perfect 1994 Novotny and Wilson 1997	Denno and Perfect 1994 Novotny and Wilson 1997	Müller 1962	Müller 1962
Hemiptera	Fulgoridae	gen	sp13	Candidatus Sulcia muelleri	Prokaryota	Candidatus_Sulcia_muelleri_of_Fulgoridae		intra	yes	cosegragation			phloem	phloem	yes	yes	no	no			Denno and Perfect 1994 Novotny and Wilson 1997	Denno and Perfect 1994 Novotny and Wilson 1997	Müller 1962	Müller 1962
Hemiptera	Fulgoridae	gen	sp14	Candidatus Sulcia muelleri	Prokaryota	Candidatus_Sulcia_muelleri_of_Fulgoridae		intra	yes	cosegragation			phloem	phloem	yes	yes	no	no			Denno and Perfect 1994 Novotny and Wilson 1997	Denno and Perfect 1994 Novotny and Wilson 1997	Müller 1962	Müller 1962
Hemiptera	Fulgoridae	gen	sp15	Candidatus Sulcia muelleri	Prokaryota	Candidatus_Sulcia_muelleri_of_Fulgoridae		intra	yes	cosegragation			phloem	phloem	yes	yes	no	no			Denno and Perfect 1994 Novotny and Wilson 1997	Denno and Perfect 1994 Novotny and Wilson 1997	Müller 1962	Müller 1962
Hemiptera	Fulgoridae	gen	sp2	Candidatus Sulcia muelleri	Prokaryota	Candidatus_Sulcia_muelleri_of_Fulgoridae		intra	yes	cosegragation			phloem	phloem	yes	yes	no	no			Denno and Perfect 1994 Novotny and Wilson 1997	Denno and Perfect 1994 Novotny and Wilson 1997	Müller 1962	Müller 1962
Hemiptera	Fulgoridae	gen	sp3	Candidatus Sulcia muelleri	Prokaryota	Candidatus_Sulcia_muelleri_of_Fulgoridae		intra	yes	cosegragation			phloem	phloem	yes	yes	no	no			Denno and Perfect 1994 Novotny and Wilson 1997	Denno and Perfect 1994 Novotny and Wilson 1997	Müller 1962	Müller 1962
Hemiptera	Fulgoridae	gen	sp4	Candidatus Sulcia muelleri	Prokaryota	Candidatus_Sulcia_muelleri_of_Fulgoridae		intra	yes	cosegragation			phloem	phloem	yes	yes	no	no			Denno and Perfect 1994 Novotny and Wilson 1997	Denno and Perfect 1994 Novotny and Wilson 1997	Müller 1962	Müller 1962
Hemiptera	Fulgoridae	gen	sp5	Candidatus Sulcia muelleri	Prokaryota	Candidatus_Sulcia_muelleri_of_Fulgoridae		intra	yes	cosegragation			phloem	phloem	yes	yes	no	no			Denno and Perfect 1994 Novotny and Wilson 1997	Denno and Perfect 1994 Novotny and Wilson 1997	Müller 1962	Müller 1962
Hemiptera	Fulgoridae	gen	sp6	Candidatus Sulcia muelleri	Prokaryota	Candidatus_Sulcia_muelleri_of_Fulgoridae		intra	yes	cosegragation			phloem	phloem	yes	yes	no	no			Denno and Perfect 1994 Novotny and Wilson 1997	Denno and Perfect 1994 Novotny and Wilson 1997	Müller 1962	Müller 1962
Hemiptera	Fulgoridae	gen	sp7	Candidatus Sulcia muelleri	Prokaryota	Candidatus_Sulcia_muelleri_of_Fulgoridae		intra	yes	cosegragation			phloem	phloem	yes	yes	no	no			Denno and Perfect 1994 Novotny and Wilson 1997	Denno and Perfect 1994 Novotny and Wilson 1997	Müller 1962	Müller 1962
Hemiptera	Fulgoridae	gen	sp8	Candidatus Sulcia muelleri	Prokaryota	Candidatus_Sulcia_muelleri_of_Fulgoridae		intra	yes	cosegragation			phloem	phloem	yes	yes	no	no			Denno and Perfect 1994 Novotny and Wilson 1997	Denno and Perfect 1994 Novotny and Wilson 1997	Müller 1962	Müller 1962
Hemiptera	Fulgoridae	gen	sp9	Candidatus Sulcia muelleri	Prokaryota	Candidatus_Sulcia_muelleri_of_Fulgoridae		intra	yes	cosegragation			phloem	phloem	yes	yes	no	no			Denno and Perfect 1994 Novotny and Wilson 1997	Denno and Perfect 1994 Novotny and Wilson 1997	Müller 1962	Müller 1962
Hemiptera	Fulgoridae	Poblicia	fuliginosa	Candidatus Sulcia muelleri	Prokaryota	Candidatus_Sulcia_muelleri_of_Fulgoridae		intra	yes	cosegragation			phloem	phloem	yes	yes	no	no			Denno and Perfect 1994 Novotny and Wilson 1997	Denno and Perfect 1994 Novotny and Wilson 1997	Urban and Cryan 2012
Hemiptera	Fulgoridae	Alphina	glauca	Candidatus Sulcia muelleri	Prokaryota	Candidatus_Sulcia_muelleri_of_Fulgoridae		intra	yes	cosegragation			phloem	phloem	yes	yes	no	no			Denno and Perfect 1994 Novotny and Wilson 1997	Denno and Perfect 1994 Novotny and Wilson 1997	Urban and Cryan 2012
Hemiptera	Fulgoridae	Episcius	guianensis	Candidatus Sulcia muelleri	Prokaryota	Candidatus_Sulcia_muelleri_of_Fulgoridae		intra	yes	cosegragation			phloem	phloem	yes	yes	no	no			Denno and Perfect 1994 Novotny and Wilson 1997	Denno and Perfect 1994 Novotny and Wilson 1997	Urban and Cryan 2012
Hemiptera	Fulgoridae	Pterodictya	reticularis	Candidatus Sulcia muelleri	Prokaryota	Candidatus_Sulcia_muelleri_of_Fulgoridae		intra	yes	cosegragation			phloem	phloem	yes	yes	no	no			Denno and Perfect 1994 Novotny and Wilson 1997	Denno and Perfect 1994 Novotny and Wilson 1997	Urban and Cryan 2012
Hemiptera	Fulgoridae	Enchophora	sanguinea	Candidatus Sulcia muelleri	Prokaryota	Candidatus_Sulcia_muelleri_of_Fulgoridae		intra	yes	cosegragation			phloem	phloem	yes	yes	no	no			Denno and Perfect 1994 Novotny and Wilson 1997	Denno and Perfect 1994 Novotny and Wilson 1997	Urban and Cryan 2012
Hemiptera	Fulgoridae	Pyrops	sp	Candidatus Sulcia muelleri	Prokaryota	Candidatus_Sulcia_muelleri_of_Fulgoridae		intra	yes	cosegragation			phloem	phloem	yes	yes	no	no			Denno and Perfect 1994 Novotny and Wilson 1997	Denno and Perfect 1994 Novotny and Wilson 1997	Urban and Cryan 2012
Hemiptera	Fulgoridae	Zanna	sp	Candidatus Sulcia muelleri	Prokaryota	Candidatus_Sulcia_muelleri_of_Fulgoridae		intra	yes	cosegragation			phloem	phloem	yes	yes	no	no			Denno and Perfect 1994 Novotny and Wilson 1997	Denno and Perfect 1994 Novotny and Wilson 1997	Urban and Cryan 2012
Hemiptera	Fulgoridae	Phenax	variegata	Candidatus Sulcia muelleri	Prokaryota	Candidatus_Sulcia_muelleri_of_Fulgoridae		intra	yes	cosegragation			phloem	phloem	yes	yes	no	no			Denno and Perfect 1994 Novotny and Wilson 1997	Denno and Perfect 1994 Novotny and Wilson 1997	Urban and Cryan 2012
Hemiptera	Fulgoridae	Amycle	vernalis	Candidatus Sulcia muelleri	Prokaryota	Candidatus_Sulcia_muelleri_of_Fulgoridae		intra	yes	cosegragation			phloem	phloem	yes	yes	no	no			Denno and Perfect 1994 Novotny and Wilson 1997	Denno and Perfect 1994 Novotny and Wilson 1997	Urban and Cryan 2012
Hemiptera	Fulgoridae	gen	sp1	Candidatus Vidania fulgoroideae	Prokaryota	Candidatus_Vidania_fulgoroideae_of_Fulgoridae		intra	yes	cosegragation			phloem	phloem	yes	yes	no	no			Denno and Perfect 1994 Novotny and Wilson 1997	Denno and Perfect 1994 Novotny and Wilson 1997	Müller 1962	Müller 1962
Hemiptera	Fulgoridae	gen	sp10	Candidatus Vidania fulgoroideae	Prokaryota	Candidatus_Vidania_fulgoroideae_of_Fulgoridae		intra	yes	cosegragation			phloem	phloem	yes	yes	no	no			Denno and Perfect 1994 Novotny and Wilson 1997	Denno and Perfect 1994 Novotny and Wilson 1997	Müller 1962	Müller 1962
Hemiptera	Fulgoridae	gen	sp11	Candidatus Vidania fulgoroideae	Prokaryota	Candidatus_Vidania_fulgoroideae_of_Fulgoridae		intra	yes	cosegragation			phloem	phloem	yes	yes	no	no			Denno and Perfect 1994 Novotny and Wilson 1997	Denno and Perfect 1994 Novotny and Wilson 1997	Müller 1962	Müller 1962
Hemiptera	Fulgoridae	gen	sp12	Candidatus Vidania fulgoroideae	Prokaryota	Candidatus_Vidania_fulgoroideae_of_Fulgoridae		intra	yes	cosegragation			phloem	phloem	yes	yes	no	no			Denno and Perfect 1994 Novotny and Wilson 1997	Denno and Perfect 1994 Novotny and Wilson 1997	Müller 1962	Müller 1962
Hemiptera	Fulgoridae	gen	sp13	Candidatus Vidania fulgoroideae	Prokaryota	Candidatus_Vidania_fulgoroideae_of_Fulgoridae		intra	yes	cosegragation			phloem	phloem	yes	yes	no	no			Denno and Perfect 1994 Novotny and Wilson 1997	Denno and Perfect 1994 Novotny and Wilson 1997	Müller 1962	Müller 1962
Hemiptera	Fulgoridae	gen	sp14	Candidatus Vidania fulgoroideae	Prokaryota	Candidatus_Vidania_fulgoroideae_of_Fulgoridae		intra	yes	cosegragation			phloem	phloem	yes	yes	no	no			Denno and Perfect 1994 Novotny and Wilson 1997	Denno and Perfect 1994 Novotny and Wilson 1997	Müller 1962	Müller 1962
Hemiptera	Fulgoridae	gen	sp15	Candidatus Vidania fulgoroideae	Prokaryota	Candidatus_Vidania_fulgoroideae_of_Fulgoridae		intra	yes	cosegragation			phloem	phloem	yes	yes	no	no			Denno and Perfect 1994 Novotny and Wilson 1997	Denno and Perfect 1994 Novotny and Wilson 1997	Müller 1962	Müller 1962
Hemiptera	Fulgoridae	gen	sp2	Candidatus Vidania fulgoroideae	Prokaryota	Candidatus_Vidania_fulgoroideae_of_Fulgoridae		intra	yes	cosegragation			phloem	phloem	yes	yes	no	no			Denno and Perfect 1994 Novotny and Wilson 1997	Denno and Perfect 1994 Novotny and Wilson 1997	Müller 1962	Müller 1962
Hemiptera	Fulgoridae	gen	sp3	Candidatus Vidania fulgoroideae	Prokaryota	Candidatus_Vidania_fulgoroideae_of_Fulgoridae		intra	yes	cosegragation			phloem	phloem	yes	yes	no	no			Denno and Perfect 1994 Novotny and Wilson 1997	Denno and Perfect 1994 Novotny and Wilson 1997	Müller 1962	Müller 1962
Hemiptera	Fulgoridae	gen	sp4	Candidatus Vidania fulgoroideae	Prokaryota	Candidatus_Vidania_fulgoroideae_of_Fulgoridae		intra	yes	cosegragation			phloem	phloem	yes	yes	no	no			Denno and Perfect 1994 Novotny and Wilson 1997	Denno and Perfect 1994 Novotny and Wilson 1997	Müller 1962	Müller 1962
Hemiptera	Fulgoridae	gen	sp5	Candidatus Vidania fulgoroideae	Prokaryota	Candidatus_Vidania_fulgoroideae_of_Fulgoridae		intra	yes	cosegragation			phloem	phloem	yes	yes	no	no			Denno and Perfect 1994 Novotny and Wilson 1997	Denno and Perfect 1994 Novotny and Wilson 1997	Müller 1962	Müller 1962
Hemiptera	Fulgoridae	gen	sp6	Candidatus Vidania fulgoroideae	Prokaryota	Candidatus_Vidania_fulgoroideae_of_Fulgoridae		intra	yes	cosegragation			phloem	phloem	yes	yes	no	no			Denno and Perfect 1994 Novotny and Wilson 1997	Denno and Perfect 1994 Novotny and Wilson 1997	Müller 1962	Müller 1962
Hemiptera	Fulgoridae	gen	sp7	Candidatus Vidania fulgoroideae	Prokaryota	Candidatus_Vidania_fulgoroideae_of_Fulgoridae		intra	yes	cosegragation			phloem	phloem	yes	yes	no	no			Denno and Perfect 1994 Novotny and Wilson 1997	Denno and Perfect 1994 Novotny and Wilson 1997	Müller 1962	Müller 1962
Hemiptera	Fulgoridae	gen	sp8	Candidatus Vidania fulgoroideae	Prokaryota	Candidatus_Vidania_fulgoroideae_of_Fulgoridae		intra	yes	cosegragation			phloem	phloem	yes	yes	no	no			Denno and Perfect 1994 Novotny and Wilson 1997	Denno and Perfect 1994 Novotny and Wilson 1997	Müller 1962	Müller 1962
Hemiptera	Fulgoridae	gen	sp9	Candidatus Vidania fulgoroideae	Prokaryota	Candidatus_Vidania_fulgoroideae_of_Fulgoridae		intra	yes	cosegragation			phloem	phloem	yes	yes	no	no			Denno and Perfect 1994 Novotny and Wilson 1997	Denno and Perfect 1994 Novotny and Wilson 1997	Müller 1962	Müller 1962
Hemiptera	Fulgoridae	Poblicia	fuliginosa	Candidatus Vidania fulgoroideae	Prokaryota	Candidatus_Vidania_fulgoroideae_of_Fulgoridae		intra	yes	cosegragation			phloem	phloem	yes	yes	no	no			Denno and Perfect 1994 Novotny and Wilson 1997	Denno and Perfect 1994 Novotny and Wilson 1997	Urban and Cryan 2012
Hemiptera	Fulgoridae	Alphina	glauca	Candidatus Vidania fulgoroideae	Prokaryota	Candidatus_Vidania_fulgoroideae_of_Fulgoridae		intra	yes	cosegragation			phloem	phloem	yes	yes	no	no			Denno and Perfect 1994 Novotny and Wilson 1997	Denno and Perfect 1994 Novotny and Wilson 1997	Urban and Cryan 2012
Hemiptera	Fulgoridae	Episcius	guianensis	Candidatus Vidania fulgoroideae	Prokaryota	Candidatus_Vidania_fulgoroideae_of_Fulgoridae		intra	yes	cosegragation			phloem	phloem	yes	yes	no	no			Denno and Perfect 1994 Novotny and Wilson 1997	Denno and Perfect 1994 Novotny and Wilson 1997	Urban and Cryan 2012
Hemiptera	Fulgoridae	Pterodictya	reticularis	Candidatus Vidania fulgoroideae	Prokaryota	Candidatus_Vidania_fulgoroideae_of_Fulgoridae		intra	yes	cosegragation			phloem	phloem	yes	yes	no	no			Denno and Perfect 1994 Novotny and Wilson 1997	Denno and Perfect 1994 Novotny and Wilson 1997	Urban and Cryan 2012
Hemiptera	Fulgoridae	Enchophora	sanguinea	Candidatus Vidania fulgoroideae	Prokaryota	Candidatus_Vidania_fulgoroideae_of_Fulgoridae		intra	yes	cosegragation			phloem	phloem	yes	yes	no	no			Denno and Perfect 1994 Novotny and Wilson 1997	Denno and Perfect 1994 Novotny and Wilson 1997	Urban and Cryan 2012
Hemiptera	Fulgoridae	Pyrops	sp	Candidatus Vidania fulgoroideae	Prokaryota	Candidatus_Vidania_fulgoroideae_of_Fulgoridae		intra	yes	cosegragation			phloem	phloem	yes	yes	no	no			Denno and Perfect 1994 Novotny and Wilson 1997	Denno and Perfect 1994 Novotny and Wilson 1997	Urban and Cryan 2012
Hemiptera	Fulgoridae	Zanna	sp	Candidatus Vidania fulgoroideae	Prokaryota	Candidatus_Vidania_fulgoroideae_of_Fulgoridae		intra	yes	cosegragation			phloem	phloem	yes	yes	no	no			Denno and Perfect 1994 Novotny and Wilson 1997	Denno and Perfect 1994 Novotny and Wilson 1997	Urban and Cryan 2012
Hemiptera	Fulgoridae	Amycle	vernalis	Candidatus Vidania fulgoroideae	Prokaryota	Candidatus_Vidania_fulgoroideae_of_Fulgoridae		intra	yes	cosegragation			phloem	phloem	yes	yes	no	no			Denno and Perfect 1994 Novotny and Wilson 1997	Denno and Perfect 1994 Novotny and Wilson 1997	Urban and Cryan 2012
Hemiptera	Fulgoridae	gen	sp1	K-symbiont	Prokaryota			intra	yes				phloem	phloem	yes	yes	no	no			Denno and Perfect 1994 Novotny and Wilson 1997	Denno and Perfect 1994 Novotny and Wilson 1997	Müller 1962	Müller 1962
Hemiptera	Fulgoridae	gen	sp10	K-symbiont	Prokaryota			intra	yes				phloem	phloem	yes	yes	no	no			Denno and Perfect 1994 Novotny and Wilson 1997	Denno and Perfect 1994 Novotny and Wilson 1997	Müller 1962	Müller 1962
Hemiptera	Fulgoridae	gen	sp11	K-symbiont	Prokaryota			intra	yes				phloem	phloem	yes	yes	no	no			Denno and Perfect 1994 Novotny and Wilson 1997	Denno and Perfect 1994 Novotny and Wilson 1997	Müller 1962	Müller 1962
Hemiptera	Fulgoridae	gen	sp12	K-symbiont	Prokaryota			intra	yes				phloem	phloem	yes	yes	no	no			Denno and Perfect 1994 Novotny and Wilson 1997	Denno and Perfect 1994 Novotny and Wilson 1997	Müller 1962	Müller 1962
Hemiptera	Fulgoridae	gen	sp13	K-symbiont	Prokaryota			intra	yes				phloem	phloem	yes	yes	no	no			Denno and Perfect 1994 Novotny and Wilson 1997	Denno and Perfect 1994 Novotny and Wilson 1997	Müller 1962	Müller 1962
Hemiptera	Fulgoridae	gen	sp14	K-symbiont	Prokaryota			intra	yes				phloem	phloem	yes	yes	no	no			Denno and Perfect 1994 Novotny and Wilson 1997	Denno and Perfect 1994 Novotny and Wilson 1997	Müller 1962	Müller 1962
Hemiptera	Fulgoridae	gen	sp15	K-symbiont	Prokaryota			intra	yes				phloem	phloem	yes	yes	no	no			Denno and Perfect 1994 Novotny and Wilson 1997	Denno and Perfect 1994 Novotny and Wilson 1997	Müller 1962	Müller 1962
Hemiptera	Fulgoridae	gen	sp2	K-symbiont	Prokaryota			intra	yes				phloem	phloem	yes	yes	no	no			Denno and Perfect 1994 Novotny and Wilson 1997	Denno and Perfect 1994 Novotny and Wilson 1997	Müller 1962	Müller 1962
Hemiptera	Fulgoridae	gen	sp3	K-symbiont	Prokaryota			intra	yes				phloem	phloem	yes	yes	no	no			Denno and Perfect 1994 Novotny and Wilson 1997	Denno and Perfect 1994 Novotny and Wilson 1997	Müller 1962	Müller 1962
Hemiptera	Fulgoridae	gen	sp4	K-symbiont	Prokaryota			intra	yes				phloem	phloem	yes	yes	no	no			Denno and Perfect 1994 Novotny and Wilson 1997	Denno and Perfect 1994 Novotny and Wilson 1997	Müller 1962	Müller 1962
Hemiptera	Fulgoridae	gen	sp5	K-symbiont	Prokaryota			intra	yes				phloem	phloem	yes	yes	no	no			Denno and Perfect 1994 Novotny and Wilson 1997	Denno and Perfect 1994 Novotny and Wilson 1997	Müller 1962	Müller 1962
Hemiptera	Fulgoridae	gen	sp6	K-symbiont	Prokaryota			intra	yes				phloem	phloem	yes	yes	no	no			Denno and Perfect 1994 Novotny and Wilson 1997	Denno and Perfect 1994 Novotny and Wilson 1997	Müller 1962	Müller 1962
Hemiptera	Fulgoridae	gen	sp7	K-symbiont	Prokaryota			intra	yes				phloem	phloem	yes	yes	no	no			Denno and Perfect 1994 Novotny and Wilson 1997	Denno and Perfect 1994 Novotny and Wilson 1997	Müller 1962	Müller 1962
Hemiptera	Fulgoridae	gen	sp8	K-symbiont	Prokaryota			intra	yes				phloem	phloem	yes	yes	no	no			Denno and Perfect 1994 Novotny and Wilson 1997	Denno and Perfect 1994 Novotny and Wilson 1997	Müller 1962	Müller 1962
Hemiptera	Fulgoridae	gen	sp9	K-symbiont	Prokaryota			intra	yes				phloem	phloem	yes	yes	no	no			Denno and Perfect 1994 Novotny and Wilson 1997	Denno and Perfect 1994 Novotny and Wilson 1997	Müller 1962	Müller 1962
Hemiptera	Geocoridae	Geocoris	lineola	none known					none known				insects/leaves/seeds	insects/leaves/seeds	no	yes	no	no			Tillman Mullinix 2003	Tillman Mullinix 2003	Schneider 1939	Schneider 1939
Hemiptera	Geocoridae	Geocoris	palidicornis	none known					none known				insects/leaves/seeds	insects/leaves/seeds	no	yes	no	no			Tillman Mullinix 2003	Tillman Mullinix 2003	Schneider 1939	Schneider 1939
Hemiptera	Geocoridae	Henestaris	halophilus	Sodalis baculum	Prokaryota			intra	yes				seeds/fruit	seeds/fruit	yes	yes	no	no			Santos-Garcia et al 2017	Santos-Garcia et al 2017	Santos-Garcia et al 2017	Santos-Garcia et al 2017
Hemiptera	Gerridae	gen	sp	none known					none known				insects	insects	no	yes	no	no			Williams and Feltmate 1992	Williams and Feltmate 1992	Schneider 1939	Schneider 1939
Hemiptera	Halimococcidae			Candidatus Uzinura diaspidicola												no	no	no					Andersen et al 2010 Campbell et al 2014
Hemiptera	Hebridae	gen	sp	none known					none known				insects	insects	no	yes	no	no			Resh and Cardé 2009	Resh and Cardé 2009	Schneider 1939	Schneider 1939
Hemiptera	Hydrometridae	gen	sp	none known					none known				insects	insects	no	yes	no	no			Maier 1977	Maier 1977	Schneider 1939	Schneider 1939
Hemiptera	Issidae	gen	sp1	Candidatus Sulcia muelleri	Prokaryota			intra	yes	cosegragation			phloem	phloem	yes	yes	no	no			Denno and Perfect 1994 Novotny and Wilson 1997	Denno and Perfect 1994 Novotny and Wilson 1997	Müller 1962	Müller 1962
Hemiptera	Issidae	gen	sp2	Candidatus Sulcia muelleri	Prokaryota			intra	yes	cosegragation			phloem	phloem	yes	yes	no	no			Denno and Perfect 1994 Novotny and Wilson 1997	Denno and Perfect 1994 Novotny and Wilson 1997	Müller 1962	Müller 1962
Hemiptera	Issidae	gen	sp3	Candidatus Sulcia muelleri	Prokaryota			intra	yes	cosegragation			phloem	phloem	yes	yes	no	no			Denno and Perfect 1994 Novotny and Wilson 1997	Denno and Perfect 1994 Novotny and Wilson 1997	Müller 1962	Müller 1962
Hemiptera	Issidae	gen	sp4	Candidatus Sulcia muelleri	Prokaryota			intra	yes	cosegragation			phloem	phloem	yes	yes	no	no			Denno and Perfect 1994 Novotny and Wilson 1997	Denno and Perfect 1994 Novotny and Wilson 1997	Müller 1962	Müller 1962
Hemiptera	Issidae	gen	sp5	Candidatus Sulcia muelleri	Prokaryota			intra	yes	cosegragation			phloem	phloem	yes	yes	no	no			Denno and Perfect 1994 Novotny and Wilson 1997	Denno and Perfect 1994 Novotny and Wilson 1997	Müller 1962	Müller 1962
Hemiptera	Issidae	gen	sp6	Candidatus Sulcia muelleri	Prokaryota			intra	yes	cosegragation			phloem	phloem	yes	yes	no	no			Denno and Perfect 1994 Novotny and Wilson 1997	Denno and Perfect 1994 Novotny and Wilson 1997	Müller 1962	Müller 1962
Hemiptera	Issidae	gen	sp7	Candidatus Sulcia muelleri	Prokaryota			intra	yes	cosegragation			phloem	phloem	yes	yes	no	no			Denno and Perfect 1994 Novotny and Wilson 1997	Denno and Perfect 1994 Novotny and Wilson 1997	Müller 1962	Müller 1962
Hemiptera	Issidae	gen	sp8	Candidatus Sulcia muelleri	Prokaryota			intra	yes	cosegragation			phloem	phloem	yes	yes	no	no			Denno and Perfect 1994 Novotny and Wilson 1997	Denno and Perfect 1994 Novotny and Wilson 1997	Müller 1962	Müller 1962
Hemiptera	Issidae	gen	sp9	Candidatus Sulcia muelleri	Prokaryota			intra	yes	cosegragation			phloem	phloem	yes	yes	no	no			Denno and Perfect 1994 Novotny and Wilson 1997	Denno and Perfect 1994 Novotny and Wilson 1997	Müller 1962	Müller 1962
Hemiptera	Issidae	gen	sp1	Candidatus Vidania fulgoroideae	Prokaryota			intra	yes	cosegragation			phloem	phloem	yes	yes	no	no			Denno and Perfect 1994 Novotny and Wilson 1997	Denno and Perfect 1994 Novotny and Wilson 1997	Müller 1962	Müller 1962
Hemiptera	Issidae	gen	sp10	Candidatus Vidania fulgoroideae	Prokaryota			intra	yes	cosegragation			phloem	phloem	yes	yes	no	no			Denno and Perfect 1994 Novotny and Wilson 1997	Denno and Perfect 1994 Novotny and Wilson 1997	Müller 1962	Müller 1962
Hemiptera	Issidae	gen	sp2	Candidatus Vidania fulgoroideae	Prokaryota			intra	yes	cosegragation			phloem	phloem	yes	yes	no	no			Denno and Perfect 1994 Novotny and Wilson 1997	Denno and Perfect 1994 Novotny and Wilson 1997	Müller 1962	Müller 1962
Hemiptera	Issidae	gen	sp3	Candidatus Vidania fulgoroideae	Prokaryota			intra	yes	cosegragation			phloem	phloem	yes	yes	no	no			Denno and Perfect 1994 Novotny and Wilson 1997	Denno and Perfect 1994 Novotny and Wilson 1997	Müller 1962	Müller 1962
Hemiptera	Issidae	gen	sp4	Candidatus Vidania fulgoroideae	Prokaryota			intra	yes	cosegragation			phloem	phloem	yes	yes	no	no			Denno and Perfect 1994 Novotny and Wilson 1997	Denno and Perfect 1994 Novotny and Wilson 1997	Müller 1962	Müller 1962
Hemiptera	Issidae	gen	sp5	Candidatus Vidania fulgoroideae	Prokaryota			intra	yes	cosegragation			phloem	phloem	yes	yes	no	no			Denno and Perfect 1994 Novotny and Wilson 1997	Denno and Perfect 1994 Novotny and Wilson 1997	Müller 1962	Müller 1962
Hemiptera	Issidae	gen	sp6	Candidatus Vidania fulgoroideae	Prokaryota			intra	yes	cosegragation			phloem	phloem	yes	yes	no	no			Denno and Perfect 1994 Novotny and Wilson 1997	Denno and Perfect 1994 Novotny and Wilson 1997	Müller 1962	Müller 1962
Hemiptera	Issidae	gen	sp7	Candidatus Vidania fulgoroideae	Prokaryota			intra	yes	cosegragation			phloem	phloem	yes	yes	no	no			Denno and Perfect 1994 Novotny and Wilson 1997	Denno and Perfect 1994 Novotny and Wilson 1997	Müller 1962	Müller 1962
Hemiptera	Issidae	gen	sp8	Candidatus Vidania fulgoroideae	Prokaryota			intra	yes	cosegragation			phloem	phloem	yes	yes	no	no			Denno and Perfect 1994 Novotny and Wilson 1997	Denno and Perfect 1994 Novotny and Wilson 1997	Müller 1962	Müller 1962
Hemiptera	Issidae	gen	sp9	Candidatus Vidania fulgoroideae	Prokaryota			intra	yes	cosegragation			phloem	phloem	yes	yes	no	no			Denno and Perfect 1994 Novotny and Wilson 1997	Denno and Perfect 1994 Novotny and Wilson 1997	Müller 1962	Müller 1962
Hemiptera	Issidae	gen	sp10	F-symbiont	Prokaryota			intra	yes				phloem	phloem	yes	yes	no	no			Denno and Perfect 1994 Novotny and Wilson 1997	Denno and Perfect 1994 Novotny and Wilson 1997	Müller 1962	Müller 1962
Hemiptera	Issidae	gen	sp11	F-symbiont	Prokaryota			intra	yes				phloem	phloem	yes	yes	no	no			Denno and Perfect 1994 Novotny and Wilson 1997	Denno and Perfect 1994 Novotny and Wilson 1997	Müller 1962	Müller 1962
Hemiptera	Issidae	gen	sp12	F-symbiont	Prokaryota			intra	yes				phloem	phloem	yes	yes	no	no			Denno and Perfect 1994 Novotny and Wilson 1997	Denno and Perfect 1994 Novotny and Wilson 1997	Müller 1962	Müller 1962
Hemiptera	Issidae	gen	sp13	F-symbiont	Prokaryota			intra	yes				phloem	phloem	yes	yes	no	no			Denno and Perfect 1994 Novotny and Wilson 1997	Denno and Perfect 1994 Novotny and Wilson 1997	Müller 1962	Müller 1962
Hemiptera	Issidae	gen	sp14	F-symbiont	Prokaryota			intra	yes				phloem	phloem	yes	yes	no	no			Denno and Perfect 1994 Novotny and Wilson 1997	Denno and Perfect 1994 Novotny and Wilson 1997	Müller 1962	Müller 1962
Hemiptera	Issidae	gen	sp15	F-symbiont	Prokaryota			intra	yes				phloem	phloem	yes	yes	no	no			Denno and Perfect 1994 Novotny and Wilson 1997	Denno and Perfect 1994 Novotny and Wilson 1997	Müller 1962	Müller 1962
Hemiptera	Issidae	gen	sp16	F-symbiont	Prokaryota			intra	yes				phloem	phloem	yes	yes	no	no			Denno and Perfect 1994 Novotny and Wilson 1997	Denno and Perfect 1994 Novotny and Wilson 1997	Müller 1962	Müller 1962
Hemiptera	Issidae	gen	sp17	F-symbiont	Prokaryota			intra	yes				phloem	phloem	yes	yes	no	no			Denno and Perfect 1994 Novotny and Wilson 1997	Denno and Perfect 1994 Novotny and Wilson 1997	Müller 1962	Müller 1962
Hemiptera	Issidae	gen	sp18	F-symbiont	Prokaryota			intra	yes				phloem	phloem	yes	yes	no	no			Denno and Perfect 1994 Novotny and Wilson 1997	Denno and Perfect 1994 Novotny and Wilson 1997	Müller 1962	Müller 1962
Hemiptera	Kermessidae			Fungi												no	no	no					Buchner 1955 (Buchner 1965)
Hemiptera	Largidae			Burkholdaria												no	no	no					Sudakaran et al 2015
Hemiptera	Largidae			Candidatus Lariskella arthropodarum												no	no	no					Matsuura et al 2012B
Hemiptera	Lecanodiaspididae			Flavobacteriales												no	no	no					Rosenblueth et al 2012
Hemiptera	Leptopodidae	gen	sp	none known					none known					insects	no	yes	no	no				Baena 2011 Henry 2009	Schneider 1939	Schneider 1939
Hemiptera	Lophopidae	gen	sp1	Candidatus Sulcia muelleri	Prokaryota	Candidatus_Sulcia_muelleri_of_Lophopidae		intra	yes	cosegragation			phloem	phloem	yes	yes	no	no			Denno and Perfect 1994 Novotny and Wilson 1997	Denno and Perfect 1994 Novotny and Wilson 1997	Müller 1962	Müller 1962
Hemiptera	Lophopidae	gen	sp1	Candidatus Vidania fulgoroideae	Prokaryota	Candidatus_Vidania_fulgoroideae_of_Lophopidae		intra	yes	cosegragation			phloem	phloem	yes	yes	no	no			Denno and Perfect 1994 Novotny and Wilson 1997	Denno and Perfect 1994 Novotny and Wilson 1997	Müller 1962	Müller 1962
Hemiptera	Lophopidae	gen	sp1	P-symbiont	Prokaryota			intra	yes				phloem	phloem	yes	yes	no	no			Denno and Perfect 1994 Novotny and Wilson 1997	Denno and Perfect 1994 Novotny and Wilson 1997	Müller 1962	Müller 1962
Hemiptera	Lygaeidae	Nysius	thymi	Bacteria	Prokaryota			intra	yes			seeds	seeds	seeds	yes	yes	no	no		Every 1990	Sweet 1960	Sweet 1960	Schneider 1939	Schneider 1939
Hemiptera	Lygaeidae	Nysius	lineolatus	Bacteria	Prokaryota			intra	yes				seeds	seeds	yes	yes	no	no			Sweet 1960	Sweet 1960	Schneider 1939	Schneider 1939
Hemiptera	Lygaeidae	Nysius	senecionis	Bacteria	Prokaryota			intra	yes				seeds	seeds	yes	yes	no	no			Sweet 1960	Sweet 1960	Schneider 1939	Schneider 1939
Hemiptera	Lygaeidae	Kleidocerys	resedae	Candidatus Kleidoceria schneideri	Prokaryota	Candidatus_Kleidoceria_schneideri		intra	yes			seeds	seeds	seeds	yes	yes	yes	yes		Küchler et al 2010	Sweet 1960	Sweet 1960	Küchler et al 2010	Küchler et al 2010
Hemiptera	Lygaeidae	Belonochilus	numenius	Candidatus Rohrkolberia cinguli	Prokaryota	Candidatus_Rohrkolberia_cinguli		intra	yes			seeds	seeds	seeds	yes	yes	yes	yes		Gessé et al 2009	Sweet 1960	Sweet 1960	Kuechler et al 2012	Kuechler et al 2012
Hemiptera	Lygaeidae	Ortholomus	punctipennis	Candidatus Schneideria nysicola	Prokaryota	Candidatus_Schneideria_nysicola		intra	yes				seeds	seeds	yes	yes	yes	yes			Sweet 1960	Sweet 1960	Kuechler et al 2012	Kuechler et al 2012
Hemiptera	Lygaeidae	Orsillus	depressus	Candidatus Schneideria nysicola	Prokaryota	Candidatus_Schneideria_nysicola		intra	yes				seeds	seeds	yes	yes	yes	yes			Sweet 1960	Sweet 1960	Kuechler et al 2012
Hemiptera	Lygaeidae	Nysius	plebeius	Candidatus Schneideria nysicola	Prokaryota	Candidatus_Schneideria_nysicola		intra	yes			seeds	seeds	seeds	yes	yes	yes	yes		Every 1990	Sweet 1960	Sweet 1960	Matsuura et al 2012A	Matsuura et al 2012A
Hemiptera	Lygaeidae	Nysius	expressus	Candidatus Schneideria nysicola	Prokaryota	Candidatus_Schneideria_nysicola		intra	yes			seeds	seeds	seeds	yes	yes	yes	yes		Every 1990	Sweet 1960	Sweet 1960	Matsuura et al 2012A
Hemiptera	Lygaeidae	Nysius	sp	Candidatus Schneideria nysicola	Prokaryota	Candidatus_Schneideria_nysicola		intra	yes			seeds	seeds	seeds	yes	yes	yes	yes		Every 1990	Sweet 1960	Sweet 1960	Matsuura et al 2012A
Hemiptera	Lygaeidae	Arocatus	longiceps	Candidatus Sodalis pierantonius	Prokaryota	Symbiont_of_Arocatus_longiceps		intra	yes			seeds	seeds	seeds	yes	yes	yes	yes		Kuechler et al 2012	Sweet 1960	Sweet 1960	Kuechler et al 2012	Kuechler et al 2012
Hemiptera	Lygaeidae	Chilacis	typhae	Gammaproteobacteria	Prokaryota			intra	yes			seeds	seeds	seeds	yes	yes	yes	yes		Kuechler et al 2011 Sweet 1960	Sweet 1960	Sweet 1960	Kuechler et al 2012	Kuechler et al 2011
Hemiptera	Lygaeidae	Cymus	claviculus	none known					none known		seeds	seeds	seeds	seeds	no	yes	no	no	Slater 1952	Slater 1952	Sweet 1960	Sweet 1960	Schneider 1939	Schneider 1939
Hemiptera	Lygaeidae	Spilostethus	equestris	none known					none known				seeds	seeds	no	yes	no	no			Sweet 1960	Sweet 1960	Schneider 1939	Schneider 1939
Hemiptera	Lygaeidae	Lygaeus	spp	none known					none known				seeds	seeds	no	yes	no	no			Sweet 1960	Sweet 1960	Schneider 1940	Schneider 1940
Hemiptera	Machaerotidae	Machaerota	takeuchii	Candidatus Sulcia muelleri	Prokaryota	Candidatus_Sulcia_muelleri_of_Machaerotidae		intra	yes	cosegragation			xylem	xylem	yes	yes	no	no			Dem et al 2013	Dem et al 2013	Koga et al 2013A
Hemiptera	Machaerotidae	Chaetophyes	vicina	Candidatus Sulcia muelleri	Prokaryota	Candidatus_Sulcia_muelleri_of_Machaerotidae		intra	yes	cosegragation			xylem	xylem	yes	yes	no	no			Dem et al 2013	Dem et al 2013	Koga et al 2013A
Hemiptera	Machaerotidae	Hindoloides	bipunctata	Candidatus Sulcia muelleri	Prokaryota	Candidatus_Sulcia_muelleri_of_Machaerotidae		intra	yes	cosegragation			xylem	xylem	yes	yes	no	no			Dem et al 2013	Dem et al 2013	Moran et al 2005
Hemiptera	Machaerotidae	Pectinariophyes	reticulata	Candidatus Zinderia insecticola	Prokaryota	Candidatus_Zinderia_insecticola_of_Machaerotidae		intra	yes	cosegragation			xylem	xylem	yes	yes	yes	no			Dem et al 2013	Dem et al 2013	Koga et al 2013A
Hemiptera	Machaerotidae	Machaerota	takeuchii	Candidatus Zinderia insecticola	Prokaryota	Candidatus_Zinderia_insecticola_of_Machaerotidae		intra	yes	cosegragation			xylem	xylem	yes	yes	yes	no			Dem et al 2013	Dem et al 2013	Koga et al 2013A
Hemiptera	Machaerotidae	Chaetophyes	vicina	Candidatus Zinderia insecticola	Prokaryota	Candidatus_Zinderia_insecticola_of_Machaerotidae		intra	yes	cosegragation			xylem	xylem	yes	yes	yes	no			Dem et al 2013	Dem et al 2013	Koga et al 2013A
Hemiptera	Malcidae			none known												no	no	no					Kikuchi et al 2011
Hemiptera	Meenoplidae	gen	sp1	Candidatus Vidania fulgoroideae	Prokaryota	Candidatus_Vidania_fulgoroideae_of_Meenoplidae		intra	yes	cosegragation			phloem	phloem	yes	yes	no	no			Denno and Perfect 1994 Novotny and Wilson 1997	Denno and Perfect 1994 Novotny and Wilson 1997	Müller 1962	Müller 1962
Hemiptera	Meenoplidae	gen	sp2	Candidatus Vidania fulgoroideae	Prokaryota	Candidatus_Vidania_fulgoroideae_of_Meenoplidae		intra	yes	cosegragation			phloem	phloem	yes	yes	no	no			Denno and Perfect 1994 Novotny and Wilson 1997	Denno and Perfect 1994 Novotny and Wilson 1997	Müller 1962	Müller 1962
Hemiptera	Meenoplidae	gen	sp3	Candidatus Vidania fulgoroideae	Prokaryota	Candidatus_Vidania_fulgoroideae_of_Meenoplidae		intra	yes	cosegragation			phloem	phloem	yes	yes	no	no			Denno and Perfect 1994 Novotny and Wilson 1997	Denno and Perfect 1994 Novotny and Wilson 1997	Müller 1962	Müller 1962
Hemiptera	Meenoplidae	gen	sp4	Candidatus Vidania fulgoroideae	Prokaryota	Candidatus_Vidania_fulgoroideae_of_Meenoplidae		intra	yes	cosegragation			phloem	phloem	yes	yes	no	no			Denno and Perfect 1994 Novotny and Wilson 1997	Denno and Perfect 1994 Novotny and Wilson 1997	Müller 1962	Müller 1962
Hemiptera	Meenoplidae	gen	sp5	Candidatus Vidania fulgoroideae	Prokaryota	Candidatus_Vidania_fulgoroideae_of_Meenoplidae		intra	yes	cosegragation			phloem	phloem	yes	yes	no	no			Denno and Perfect 1994 Novotny and Wilson 1997	Denno and Perfect 1994 Novotny and Wilson 1997	Müller 1962	Müller 1962
Hemiptera	Meenoplidae	gen	sp1	F-symbiont	Prokaryota			intra	yes				phloem	phloem	yes	yes	no	no			Denno and Perfect 1994 Novotny and Wilson 1997	Denno and Perfect 1994 Novotny and Wilson 1997	Müller 1962	Müller 1962
Hemiptera	Meenoplidae	gen	sp2	F-symbiont	Prokaryota			intra	yes				phloem	phloem	yes	yes	no	no			Denno and Perfect 1994 Novotny and Wilson 1997	Denno and Perfect 1994 Novotny and Wilson 1997	Müller 1962	Müller 1962
Hemiptera	Meenoplidae	gen	sp3	F-symbiont	Prokaryota			intra	yes				phloem	phloem	yes	yes	no	no			Denno and Perfect 1994 Novotny and Wilson 1997	Denno and Perfect 1994 Novotny and Wilson 1997	Müller 1962	Müller 1962
Hemiptera	Meenoplidae	gen	sp4	F-symbiont	Prokaryota			intra	yes				phloem	phloem	yes	yes	no	no			Denno and Perfect 1994 Novotny and Wilson 1997	Denno and Perfect 1994 Novotny and Wilson 1997	Müller 1962	Müller 1962
Hemiptera	Meenoplidae			H-symbiont												no	no	no					Müller 1962
Hemiptera	Membracidae	Entylia	carinata	Candidatus Nasuia	Prokaryota	Candidtus_Nasuia_deltocephalinicola		intra	yes				phloem	phloem	yes	yes	yes	no			Dem et al 2013	Dem et al 2013	Mao et al 2017	Mao et al 2017
Hemiptera	Membracidae	Philya	ferruginosa	Candidatus Sulcia muelleri	Prokaryota	Candidatus_Sulcia_muelleri_of_Membracidae		intra	yes	cosegragation			phloem	phloem	yes	yes	no	no			Dem et al 2013	Dem et al 2013	Moran et al 2005
Hemiptera	Membracidae	Spissistilus	festinus	Candidatus Sulcia muelleri	Prokaryota	Candidatus_Sulcia_muelleri_of_Membracidae		intra	yes	cosegragation			phloem	phloem	yes	yes	no	no			Dem et al 2013	Dem et al 2013	Moran et al 2005
Hemiptera	Membracidae	Publilia	modesta	Candidatus Sulcia muelleri	Prokaryota	Candidatus_Sulcia_muelleri_of_Membracidae		intra	yes	cosegragation			phloem	phloem	yes	yes	no	no			Dem et al 2013	Dem et al 2013	Moran et al 2005
Hemiptera	Membracidae	Platycotis	vittata	Candidatus Sulcia muelleri	Prokaryota	Candidatus_Sulcia_muelleri_of_Membracidae		intra	yes	cosegragation			phloem	phloem	yes	yes	no	no			Dem et al 2013	Dem et al 2013	Moran et al 2005
Hemiptera	Membracidae	Centrotinae	sp10	Candidatus Sulcia muelleri	Prokaryota	Candidatus_Sulcia_muelleri_of_Membracidae		intra	yes	cosegragation			phloem	phloem	yes	yes	no	no			Dem et al 2013	Dem et al 2013	Müller 1962	Müller 1962
Hemiptera	Membracidae	Centrotinae	sp11	Candidatus Sulcia muelleri	Prokaryota	Candidatus_Sulcia_muelleri_of_Membracidae		intra	yes	cosegragation			phloem	phloem	yes	yes	no	no			Dem et al 2013	Dem et al 2013	Müller 1962	Müller 1962
Hemiptera	Membracidae	Heteronotinae	sp12	Candidatus Sulcia muelleri	Prokaryota	Candidatus_Sulcia_muelleri_of_Membracidae		intra	yes	cosegragation			phloem	phloem	yes	yes	no	no			Dem et al 2013	Dem et al 2013	Müller 1962	Müller 1962
Hemiptera	Membracidae	Heteronotinae	sp13	Candidatus Sulcia muelleri	Prokaryota	Candidatus_Sulcia_muelleri_of_Membracidae		intra	yes	cosegragation			phloem	phloem	yes	yes	no	no			Dem et al 2013	Dem et al 2013	Müller 1962	Müller 1962
Hemiptera	Membracidae	Heteronotinae	sp14	Candidatus Sulcia muelleri	Prokaryota	Candidatus_Sulcia_muelleri_of_Membracidae		intra	yes	cosegragation			phloem	phloem	yes	yes	no	no			Dem et al 2013	Dem et al 2013	Müller 1962	Müller 1962
Hemiptera	Membracidae	Heteronotinae	sp15	Candidatus Sulcia muelleri	Prokaryota	Candidatus_Sulcia_muelleri_of_Membracidae		intra	yes	cosegragation			phloem	phloem	yes	yes	no	no			Dem et al 2013	Dem et al 2013	Müller 1962	Müller 1962
Hemiptera	Membracidae	Heteronotinae	sp16	Candidatus Sulcia muelleri	Prokaryota	Candidatus_Sulcia_muelleri_of_Membracidae		intra	yes	cosegragation			phloem	phloem	yes	yes	no	no			Dem et al 2013	Dem et al 2013	Müller 1962	Müller 1962
Hemiptera	Membracidae	Heteronotinae	sp17	Candidatus Sulcia muelleri	Prokaryota	Candidatus_Sulcia_muelleri_of_Membracidae		intra	yes	cosegragation			phloem	phloem	yes	yes	no	no			Dem et al 2013	Dem et al 2013	Müller 1962	Müller 1962
Hemiptera	Membracidae	Heteronotinae	sp18	Candidatus Sulcia muelleri	Prokaryota	Candidatus_Sulcia_muelleri_of_Membracidae		intra	yes	cosegragation			phloem	phloem	yes	yes	no	no			Dem et al 2013	Dem et al 2013	Müller 1962	Müller 1962
Hemiptera	Membracidae	Smiliinae	sp19	Candidatus Sulcia muelleri	Prokaryota	Candidatus_Sulcia_muelleri_of_Membracidae		intra	yes	cosegragation			phloem	phloem	yes	yes	no	no			Dem et al 2013	Dem et al 2013	Müller 1962	Müller 1962
Hemiptera	Membracidae	Stegapsinae	sp2	Candidatus Sulcia muelleri	Prokaryota	Candidatus_Sulcia_muelleri_of_Membracidae		intra	yes	cosegragation			phloem	phloem	yes	yes	no	no			Dem et al 2013	Dem et al 2013	Müller 1962	Müller 1962
Hemiptera	Membracidae	Smiliinae	sp20	Candidatus Sulcia muelleri	Prokaryota	Candidatus_Sulcia_muelleri_of_Membracidae		intra	yes	cosegragation			phloem	phloem	yes	yes	no	no			Dem et al 2013	Dem et al 2013	Müller 1962	Müller 1962
Hemiptera	Membracidae	Smiliinae	sp21	Candidatus Sulcia muelleri	Prokaryota	Candidatus_Sulcia_muelleri_of_Membracidae		intra	yes	cosegragation			phloem	phloem	yes	yes	no	no			Dem et al 2013	Dem et al 2013	Müller 1962	Müller 1962
Hemiptera	Membracidae	Smiliinae	sp22	Candidatus Sulcia muelleri	Prokaryota	Candidatus_Sulcia_muelleri_of_Membracidae		intra	yes	cosegragation			phloem	phloem	yes	yes	no	no			Dem et al 2013	Dem et al 2013	Müller 1962	Müller 1962
Hemiptera	Membracidae	Smiliinae	sp23	Candidatus Sulcia muelleri	Prokaryota	Candidatus_Sulcia_muelleri_of_Membracidae		intra	yes	cosegragation			phloem	phloem	yes	yes	no	no			Dem et al 2013	Dem et al 2013	Müller 1962	Müller 1962
Hemiptera	Membracidae	Smiliinae	sp24	Candidatus Sulcia muelleri	Prokaryota	Candidatus_Sulcia_muelleri_of_Membracidae		intra	yes	cosegragation			phloem	phloem	yes	yes	no	no			Dem et al 2013	Dem et al 2013	Müller 1962	Müller 1962
Hemiptera	Membracidae	Smiliinae	sp25	Candidatus Sulcia muelleri	Prokaryota	Candidatus_Sulcia_muelleri_of_Membracidae		intra	yes	cosegragation			phloem	phloem	yes	yes	no	no			Dem et al 2013	Dem et al 2013	Müller 1962	Müller 1962
Hemiptera	Membracidae	Smiliinae	sp26	Candidatus Sulcia muelleri	Prokaryota	Candidatus_Sulcia_muelleri_of_Membracidae		intra	yes	cosegragation			phloem	phloem	yes	yes	no	no			Dem et al 2013	Dem et al 2013	Müller 1962	Müller 1962
Hemiptera	Membracidae	Smiliinae	sp27	Candidatus Sulcia muelleri	Prokaryota	Candidatus_Sulcia_muelleri_of_Membracidae		intra	yes	cosegragation			phloem	phloem	yes	yes	no	no			Dem et al 2013	Dem et al 2013	Müller 1962	Müller 1962
Hemiptera	Membracidae	Smiliinae	sp28	Candidatus Sulcia muelleri	Prokaryota	Candidatus_Sulcia_muelleri_of_Membracidae		intra	yes	cosegragation			phloem	phloem	yes	yes	no	no			Dem et al 2013	Dem et al 2013	Müller 1962	Müller 1962
Hemiptera	Membracidae	Smiliinae	sp29	Candidatus Sulcia muelleri	Prokaryota	Candidatus_Sulcia_muelleri_of_Membracidae		intra	yes	cosegragation			phloem	phloem	yes	yes	no	no			Dem et al 2013	Dem et al 2013	Müller 1962	Müller 1962
Hemiptera	Membracidae	Stegapsinae	sp3	Candidatus Sulcia muelleri	Prokaryota	Candidatus_Sulcia_muelleri_of_Membracidae		intra	yes	cosegragation			phloem	phloem	yes	yes	no	no			Dem et al 2013	Dem et al 2013	Müller 1962	Müller 1962
Hemiptera	Membracidae	Smiliinae	sp30	Candidatus Sulcia muelleri	Prokaryota	Candidatus_Sulcia_muelleri_of_Membracidae		intra	yes	cosegragation			phloem	phloem	yes	yes	no	no			Dem et al 2013	Dem et al 2013	Müller 1962	Müller 1962
Hemiptera	Membracidae	Smiliinae	sp31	Candidatus Sulcia muelleri	Prokaryota	Candidatus_Sulcia_muelleri_of_Membracidae		intra	yes	cosegragation			phloem	phloem	yes	yes	no	no			Dem et al 2013	Dem et al 2013	Müller 1962	Müller 1962
Hemiptera	Membracidae	Smiliinae	sp32	Candidatus Sulcia muelleri	Prokaryota	Candidatus_Sulcia_muelleri_of_Membracidae		intra	yes	cosegragation			phloem	phloem	yes	yes	no	no			Dem et al 2013	Dem et al 2013	Müller 1962	Müller 1962
Hemiptera	Membracidae	Smiliinae	sp33	Candidatus Sulcia muelleri	Prokaryota	Candidatus_Sulcia_muelleri_of_Membracidae		intra	yes	cosegragation			phloem	phloem	yes	yes	no	no			Dem et al 2013	Dem et al 2013	Müller 1962	Müller 1962
Hemiptera	Membracidae	Smiliinae	sp34	Candidatus Sulcia muelleri	Prokaryota	Candidatus_Sulcia_muelleri_of_Membracidae		intra	yes	cosegragation			phloem	phloem	yes	yes	no	no			Dem et al 2013	Dem et al 2013	Müller 1962	Müller 1962
Hemiptera	Membracidae	Smiliinae	sp35	Candidatus Sulcia muelleri	Prokaryota	Candidatus_Sulcia_muelleri_of_Membracidae		intra	yes	cosegragation			phloem	phloem	yes	yes	no	no			Dem et al 2013	Dem et al 2013	Müller 1962	Müller 1962
Hemiptera	Membracidae	Smiliinae	sp36	Candidatus Sulcia muelleri	Prokaryota	Candidatus_Sulcia_muelleri_of_Membracidae		intra	yes	cosegragation			phloem	phloem	yes	yes	no	no			Dem et al 2013	Dem et al 2013	Müller 1962	Müller 1962
Hemiptera	Membracidae	Smiliinae	sp37	Candidatus Sulcia muelleri	Prokaryota	Candidatus_Sulcia_muelleri_of_Membracidae		intra	yes	cosegragation			phloem	phloem	yes	yes	no	no			Dem et al 2013	Dem et al 2013	Müller 1962	Müller 1962
Hemiptera	Membracidae	Smiliinae	sp38	Candidatus Sulcia muelleri	Prokaryota	Candidatus_Sulcia_muelleri_of_Membracidae		intra	yes	cosegragation			phloem	phloem	yes	yes	no	no			Dem et al 2013	Dem et al 2013	Müller 1962	Müller 1962
Hemiptera	Membracidae	Smiliinae	sp39	Candidatus Sulcia muelleri	Prokaryota	Candidatus_Sulcia_muelleri_of_Membracidae		intra	yes	cosegragation			phloem	phloem	yes	yes	no	no			Dem et al 2013	Dem et al 2013	Müller 1962	Müller 1962
Hemiptera	Membracidae	Stegapsinae	sp4	Candidatus Sulcia muelleri	Prokaryota	Candidatus_Sulcia_muelleri_of_Membracidae		intra	yes	cosegragation			phloem	phloem	yes	yes	no	no			Dem et al 2013	Dem et al 2013	Müller 1962	Müller 1962
Hemiptera	Membracidae	Smiliinae	sp40	Candidatus Sulcia muelleri	Prokaryota	Candidatus_Sulcia_muelleri_of_Membracidae		intra	yes	cosegragation			phloem	phloem	yes	yes	no	no			Dem et al 2013	Dem et al 2013	Müller 1962	Müller 1962
Hemiptera	Membracidae	Smiliinae	sp41	Candidatus Sulcia muelleri	Prokaryota	Candidatus_Sulcia_muelleri_of_Membracidae		intra	yes	cosegragation			phloem	phloem	yes	yes	no	no			Dem et al 2013	Dem et al 2013	Müller 1962	Müller 1962
Hemiptera	Membracidae	Hyphinoinae	sp42	Candidatus Sulcia muelleri	Prokaryota	Candidatus_Sulcia_muelleri_of_Membracidae		intra	yes	cosegragation			phloem	phloem	yes	yes	no	no			Dem et al 2013	Dem et al 2013	Müller 1962	Müller 1962
Hemiptera	Membracidae	Hyphinoinae	sp43	Candidatus Sulcia muelleri	Prokaryota	Candidatus_Sulcia_muelleri_of_Membracidae		intra	yes	cosegragation			phloem	phloem	yes	yes	no	no			Dem et al 2013	Dem et al 2013	Müller 1962	Müller 1962
Hemiptera	Membracidae	Hyphinoinae	sp44	Candidatus Sulcia muelleri	Prokaryota	Candidatus_Sulcia_muelleri_of_Membracidae		intra	yes	cosegragation			phloem	phloem	yes	yes	no	no			Dem et al 2013	Dem et al 2013	Müller 1962	Müller 1962
Hemiptera	Membracidae	Hyphinoinae	sp45	Candidatus Sulcia muelleri	Prokaryota	Candidatus_Sulcia_muelleri_of_Membracidae		intra	yes	cosegragation			phloem	phloem	yes	yes	no	no			Dem et al 2013	Dem et al 2013	Müller 1962	Müller 1962
Hemiptera	Membracidae	Hyphinoinae	sp46	Candidatus Sulcia muelleri	Prokaryota	Candidatus_Sulcia_muelleri_of_Membracidae		intra	yes	cosegragation			phloem	phloem	yes	yes	no	no			Dem et al 2013	Dem et al 2013	Müller 1962	Müller 1962
Hemiptera	Membracidae	Hyphinoinae	sp47	Candidatus Sulcia muelleri	Prokaryota	Candidatus_Sulcia_muelleri_of_Membracidae		intra	yes	cosegragation			phloem	phloem	yes	yes	no	no			Dem et al 2013	Dem et al 2013	Müller 1962	Müller 1962
Hemiptera	Membracidae	Hyphinoinae	sp48	Candidatus Sulcia muelleri	Prokaryota	Candidatus_Sulcia_muelleri_of_Membracidae		intra	yes	cosegragation			phloem	phloem	yes	yes	no	no			Dem et al 2013	Dem et al 2013	Müller 1962	Müller 1962
Hemiptera	Membracidae	Hyphinoinae	sp49	Candidatus Sulcia muelleri	Prokaryota	Candidatus_Sulcia_muelleri_of_Membracidae		intra	yes	cosegragation			phloem	phloem	yes	yes	no	no			Dem et al 2013	Dem et al 2013	Müller 1962	Müller 1962
Hemiptera	Membracidae	Tolaniinae	sp5	Candidatus Sulcia muelleri	Prokaryota	Candidatus_Sulcia_muelleri_of_Membracidae		intra	yes	cosegragation			phloem	phloem	yes	yes	no	no			Dem et al 2013	Dem et al 2013	Müller 1962	Müller 1962
Hemiptera	Membracidae	Hyphinoinae	sp50	Candidatus Sulcia muelleri	Prokaryota	Candidatus_Sulcia_muelleri_of_Membracidae		intra	yes	cosegragation			phloem	phloem	yes	yes	no	no			Dem et al 2013	Dem et al 2013	Müller 1962	Müller 1962
Hemiptera	Membracidae	Hyphinoinae	sp51	Candidatus Sulcia muelleri	Prokaryota	Candidatus_Sulcia_muelleri_of_Membracidae		intra	yes	cosegragation			phloem	phloem	yes	yes	no	no			Dem et al 2013	Dem et al 2013	Müller 1962	Müller 1962
Hemiptera	Membracidae	Hyphinoinae	sp52	Candidatus Sulcia muelleri	Prokaryota	Candidatus_Sulcia_muelleri_of_Membracidae		intra	yes	cosegragation			phloem	phloem	yes	yes	no	no			Dem et al 2013	Dem et al 2013	Müller 1962	Müller 1962
Hemiptera	Membracidae	Darniinae	sp53	Candidatus Sulcia muelleri	Prokaryota	Candidatus_Sulcia_muelleri_of_Membracidae		intra	yes	cosegragation			phloem	phloem	yes	yes	no	no			Dem et al 2013	Dem et al 2013	Müller 1962	Müller 1962
Hemiptera	Membracidae	Darniinae	sp54	Candidatus Sulcia muelleri	Prokaryota	Candidatus_Sulcia_muelleri_of_Membracidae		intra	yes	cosegragation			phloem	phloem	yes	yes	no	no			Dem et al 2013	Dem et al 2013	Müller 1962	Müller 1962
Hemiptera	Membracidae	Darniinae	sp55	Candidatus Sulcia muelleri	Prokaryota	Candidatus_Sulcia_muelleri_of_Membracidae		intra	yes	cosegragation			phloem	phloem	yes	yes	no	no			Dem et al 2013	Dem et al 2013	Müller 1962	Müller 1962
Hemiptera	Membracidae	Darniinae	sp56	Candidatus Sulcia muelleri	Prokaryota	Candidatus_Sulcia_muelleri_of_Membracidae		intra	yes	cosegragation			phloem	phloem	yes	yes	no	no			Dem et al 2013	Dem et al 2013	Müller 1962	Müller 1962
Hemiptera	Membracidae	Darniinae	sp57	Candidatus Sulcia muelleri	Prokaryota	Candidatus_Sulcia_muelleri_of_Membracidae		intra	yes	cosegragation			phloem	phloem	yes	yes	no	no			Dem et al 2013	Dem et al 2013	Müller 1962	Müller 1962
Hemiptera	Membracidae	Darniinae	sp58	Candidatus Sulcia muelleri	Prokaryota	Candidatus_Sulcia_muelleri_of_Membracidae		intra	yes	cosegragation			phloem	phloem	yes	yes	no	no			Dem et al 2013	Dem et al 2013	Müller 1962	Müller 1962
Hemiptera	Membracidae	Darniinae	sp59	Candidatus Sulcia muelleri	Prokaryota	Candidatus_Sulcia_muelleri_of_Membracidae		intra	yes	cosegragation			phloem	phloem	yes	yes	no	no			Dem et al 2013	Dem et al 2013	Müller 1962	Müller 1962
Hemiptera	Membracidae	Tolaniinae	sp6	Candidatus Sulcia muelleri	Prokaryota	Candidatus_Sulcia_muelleri_of_Membracidae		intra	yes	cosegragation			phloem	phloem	yes	yes	no	no			Dem et al 2013	Dem et al 2013	Müller 1962	Müller 1962
Hemiptera	Membracidae	Darniinae	sp60	Candidatus Sulcia muelleri	Prokaryota	Candidatus_Sulcia_muelleri_of_Membracidae		intra	yes	cosegragation			phloem	phloem	yes	yes	no	no			Dem et al 2013	Dem et al 2013	Müller 1962	Müller 1962
Hemiptera	Membracidae	Polyglypginae	sp61	Candidatus Sulcia muelleri	Prokaryota	Candidatus_Sulcia_muelleri_of_Membracidae		intra	yes	cosegragation			phloem	phloem	yes	yes	no	no			Dem et al 2013	Dem et al 2013	Müller 1962	Müller 1962
Hemiptera	Membracidae	Polyglypginae	sp62	Candidatus Sulcia muelleri	Prokaryota	Candidatus_Sulcia_muelleri_of_Membracidae		intra	yes	cosegragation			phloem	phloem	yes	yes	no	no			Dem et al 2013	Dem et al 2013	Müller 1962	Müller 1962
Hemiptera	Membracidae	Polyglypginae	sp63	Candidatus Sulcia muelleri	Prokaryota	Candidatus_Sulcia_muelleri_of_Membracidae		intra	yes	cosegragation			phloem	phloem	yes	yes	no	no			Dem et al 2013	Dem et al 2013	Müller 1962	Müller 1962
Hemiptera	Membracidae	Polyglypginae	sp64	Candidatus Sulcia muelleri	Prokaryota	Candidatus_Sulcia_muelleri_of_Membracidae		intra	yes	cosegragation			phloem	phloem	yes	yes	no	no			Dem et al 2013	Dem et al 2013	Müller 1962	Müller 1962
Hemiptera	Membracidae	Polyglypginae	sp65	Candidatus Sulcia muelleri	Prokaryota	Candidatus_Sulcia_muelleri_of_Membracidae		intra	yes	cosegragation			phloem	phloem	yes	yes	no	no			Dem et al 2013	Dem et al 2013	Müller 1962	Müller 1962
Hemiptera	Membracidae	Polyglypginae	sp66	Candidatus Sulcia muelleri	Prokaryota	Candidatus_Sulcia_muelleri_of_Membracidae		intra	yes	cosegragation			phloem	phloem	yes	yes	no	no			Dem et al 2013	Dem et al 2013	Müller 1962	Müller 1962
Hemiptera	Membracidae	Polyglypginae	sp67	Candidatus Sulcia muelleri	Prokaryota	Candidatus_Sulcia_muelleri_of_Membracidae		intra	yes	cosegragation			phloem	phloem	yes	yes	no	no			Dem et al 2013	Dem et al 2013	Müller 1962	Müller 1962
Hemiptera	Membracidae	Polyglypginae	sp68	Candidatus Sulcia muelleri	Prokaryota	Candidatus_Sulcia_muelleri_of_Membracidae		intra	yes	cosegragation			phloem	phloem	yes	yes	no	no			Dem et al 2013	Dem et al 2013	Müller 1962	Müller 1962
Hemiptera	Membracidae	Polyglypginae	sp69	Candidatus Sulcia muelleri	Prokaryota	Candidatus_Sulcia_muelleri_of_Membracidae		intra	yes	cosegragation			phloem	phloem	yes	yes	no	no			Dem et al 2013	Dem et al 2013	Müller 1962	Müller 1962
Hemiptera	Membracidae	Tolaniinae	sp7	Candidatus Sulcia muelleri	Prokaryota	Candidatus_Sulcia_muelleri_of_Membracidae		intra	yes	cosegragation			phloem	phloem	yes	yes	no	no			Dem et al 2013	Dem et al 2013	Müller 1962	Müller 1962
Hemiptera	Membracidae	Polyglypginae	sp70	Candidatus Sulcia muelleri	Prokaryota	Candidatus_Sulcia_muelleri_of_Membracidae		intra	yes	cosegragation			phloem	phloem	yes	yes	no	no			Dem et al 2013	Dem et al 2013	Müller 1962	Müller 1962
Hemiptera	Membracidae	Polyglypginae	sp71	Candidatus Sulcia muelleri	Prokaryota	Candidatus_Sulcia_muelleri_of_Membracidae		intra	yes	cosegragation			phloem	phloem	yes	yes	no	no			Dem et al 2013	Dem et al 2013	Müller 1962	Müller 1962
Hemiptera	Membracidae	Polyglypginae	sp72	Candidatus Sulcia muelleri	Prokaryota	Candidatus_Sulcia_muelleri_of_Membracidae		intra	yes	cosegragation			phloem	phloem	yes	yes	no	no			Dem et al 2013	Dem et al 2013	Müller 1962	Müller 1962
Hemiptera	Membracidae	Polyglypginae	sp73	Candidatus Sulcia muelleri	Prokaryota	Candidatus_Sulcia_muelleri_of_Membracidae		intra	yes	cosegragation			phloem	phloem	yes	yes	no	no			Dem et al 2013	Dem et al 2013	Müller 1962	Müller 1962
Hemiptera	Membracidae	Polyglypginae	sp74	Candidatus Sulcia muelleri	Prokaryota	Candidatus_Sulcia_muelleri_of_Membracidae		intra	yes	cosegragation			phloem	phloem	yes	yes	no	no			Dem et al 2013	Dem et al 2013	Müller 1962	Müller 1962
Hemiptera	Membracidae	Polyglypginae	sp75	Candidatus Sulcia muelleri	Prokaryota	Candidatus_Sulcia_muelleri_of_Membracidae		intra	yes	cosegragation			phloem	phloem	yes	yes	no	no			Dem et al 2013	Dem et al 2013	Müller 1962	Müller 1962
Hemiptera	Membracidae	Polyglypginae	sp76	Candidatus Sulcia muelleri	Prokaryota	Candidatus_Sulcia_muelleri_of_Membracidae		intra	yes	cosegragation			phloem	phloem	yes	yes	no	no			Dem et al 2013	Dem et al 2013	Müller 1962	Müller 1962
Hemiptera	Membracidae	Membraeinae	sp77	Candidatus Sulcia muelleri	Prokaryota	Candidatus_Sulcia_muelleri_of_Membracidae		intra	yes	cosegragation			phloem	phloem	yes	yes	no	no			Dem et al 2013	Dem et al 2013	Müller 1962	Müller 1962
Hemiptera	Membracidae	Membraeinae	sp78	Candidatus Sulcia muelleri	Prokaryota	Candidatus_Sulcia_muelleri_of_Membracidae		intra	yes	cosegragation			phloem	phloem	yes	yes	no	no			Dem et al 2013	Dem et al 2013	Müller 1962	Müller 1962
Hemiptera	Membracidae	Membraeinae	sp79	Candidatus Sulcia muelleri	Prokaryota	Candidatus_Sulcia_muelleri_of_Membracidae		intra	yes	cosegragation			phloem	phloem	yes	yes	no	no			Dem et al 2013	Dem et al 2013	Müller 1962	Müller 1962
Hemiptera	Membracidae	Tolaniinae	sp8	Candidatus Sulcia muelleri	Prokaryota	Candidatus_Sulcia_muelleri_of_Membracidae		intra	yes	cosegragation			phloem	phloem	yes	yes	no	no			Dem et al 2013	Dem et al 2013	Müller 1962	Müller 1962
Hemiptera	Membracidae	Membraeinae	sp80	Candidatus Sulcia muelleri	Prokaryota	Candidatus_Sulcia_muelleri_of_Membracidae		intra	yes	cosegragation			phloem	phloem	yes	yes	no	no			Dem et al 2013	Dem et al 2013	Müller 1962	Müller 1962
Hemiptera	Membracidae	Membraeinae	sp81	Candidatus Sulcia muelleri	Prokaryota	Candidatus_Sulcia_muelleri_of_Membracidae		intra	yes	cosegragation			phloem	phloem	yes	yes	no	no			Dem et al 2013	Dem et al 2013	Müller 1962	Müller 1962
Hemiptera	Membracidae	Membraeinae	sp82	Candidatus Sulcia muelleri	Prokaryota	Candidatus_Sulcia_muelleri_of_Membracidae		intra	yes	cosegragation			phloem	phloem	yes	yes	no	no			Dem et al 2013	Dem et al 2013	Müller 1962	Müller 1962
Hemiptera	Membracidae	Membraeinae	sp83	Candidatus Sulcia muelleri	Prokaryota	Candidatus_Sulcia_muelleri_of_Membracidae		intra	yes	cosegragation			phloem	phloem	yes	yes	no	no			Dem et al 2013	Dem et al 2013	Müller 1962	Müller 1962
Hemiptera	Membracidae	Membraeinae	sp84	Candidatus Sulcia muelleri	Prokaryota	Candidatus_Sulcia_muelleri_of_Membracidae		intra	yes	cosegragation			phloem	phloem	yes	yes	no	no			Dem et al 2013	Dem et al 2013	Müller 1962	Müller 1962
Hemiptera	Membracidae	Membraeinae	sp85	Candidatus Sulcia muelleri	Prokaryota	Candidatus_Sulcia_muelleri_of_Membracidae		intra	yes	cosegragation			phloem	phloem	yes	yes	no	no			Dem et al 2013	Dem et al 2013	Müller 1962	Müller 1962
Hemiptera	Membracidae	Membraeinae	sp86	Candidatus Sulcia muelleri	Prokaryota	Candidatus_Sulcia_muelleri_of_Membracidae		intra	yes	cosegragation			phloem	phloem	yes	yes	no	no			Dem et al 2013	Dem et al 2013	Müller 1962	Müller 1962
Hemiptera	Membracidae	Membraeinae	sp87	Candidatus Sulcia muelleri	Prokaryota	Candidatus_Sulcia_muelleri_of_Membracidae		intra	yes	cosegragation			phloem	phloem	yes	yes	no	no			Dem et al 2013	Dem et al 2013	Müller 1962	Müller 1962
Hemiptera	Membracidae	Membraeinae	sp88	Candidatus Sulcia muelleri	Prokaryota	Candidatus_Sulcia_muelleri_of_Membracidae		intra	yes	cosegragation			phloem	phloem	yes	yes	no	no			Dem et al 2013	Dem et al 2013	Müller 1962	Müller 1962
Hemiptera	Membracidae	Membraeinae	sp89	Candidatus Sulcia muelleri	Prokaryota	Candidatus_Sulcia_muelleri_of_Membracidae		intra	yes	cosegragation			phloem	phloem	yes	yes	no	no			Dem et al 2013	Dem et al 2013	Müller 1962	Müller 1962
Hemiptera	Membracidae	Centrotinae	sp9	Candidatus Sulcia muelleri	Prokaryota	Candidatus_Sulcia_muelleri_of_Membracidae		intra	yes	cosegragation			phloem	phloem	yes	yes	no	no			Dem et al 2013	Dem et al 2013	Müller 1962	Müller 1962
Hemiptera	Membracidae	Membraeinae	sp90	Candidatus Sulcia muelleri	Prokaryota	Candidatus_Sulcia_muelleri_of_Membracidae		intra	yes	cosegragation			phloem	phloem	yes	yes	no	no			Dem et al 2013	Dem et al 2013	Müller 1962	Müller 1962
Hemiptera	Membracidae	Membraeinae	sp91	Candidatus Sulcia muelleri	Prokaryota	Candidatus_Sulcia_muelleri_of_Membracidae		intra	yes	cosegragation			phloem	phloem	yes	yes	no	no			Dem et al 2013	Dem et al 2013	Müller 1962	Müller 1962
Hemiptera	Membracidae	Membraeinae	sp92	Candidatus Sulcia muelleri	Prokaryota	Candidatus_Sulcia_muelleri_of_Membracidae		intra	yes	cosegragation			phloem	phloem	yes	yes	no	no			Dem et al 2013	Dem et al 2013	Müller 1962	Müller 1962
Hemiptera	Membracidae	Membraeinae	sp93	Candidatus Sulcia muelleri	Prokaryota	Candidatus_Sulcia_muelleri_of_Membracidae		intra	yes	cosegragation			phloem	phloem	yes	yes	no	no			Dem et al 2013	Dem et al 2013	Müller 1962	Müller 1962
Hemiptera	Membracidae	Membraeinae	sp94	Candidatus Sulcia muelleri	Prokaryota	Candidatus_Sulcia_muelleri_of_Membracidae		intra	yes	cosegragation			phloem	phloem	yes	yes	no	no			Dem et al 2013	Dem et al 2013	Müller 1962	Müller 1962
Hemiptera	Membracidae			H-symbiont												no	no	no					Müller 1962
Hemiptera	Membracidae	Centrotinae	sp10	T-symbiont	Prokaryota			intra	yes				phloem	phloem	yes	yes	no	no			Dem et al 2013	Dem et al 2013	Müller 1962	Müller 1962
Hemiptera	Membracidae	Centrotinae	sp11	T-symbiont	Prokaryota			intra	yes				phloem	phloem	yes	yes	no	no			Dem et al 2013	Dem et al 2013	Müller 1962	Müller 1962
Hemiptera	Membracidae	Smiliinae	sp19	T-symbiont	Prokaryota			intra	yes				phloem	phloem	yes	yes	no	no			Dem et al 2013	Dem et al 2013	Müller 1962	Müller 1962
Hemiptera	Membracidae	Stegapsinae	sp2	T-symbiont	Prokaryota			intra	yes				phloem	phloem	yes	yes	no	no			Dem et al 2013	Dem et al 2013	Müller 1962	Müller 1962
Hemiptera	Membracidae	Smiliinae	sp20	T-symbiont	Prokaryota			intra	yes				phloem	phloem	yes	yes	no	no			Dem et al 2013	Dem et al 2013	Müller 1962	Müller 1962
Hemiptera	Membracidae	Smiliinae	sp21	T-symbiont	Prokaryota			intra	yes				phloem	phloem	yes	yes	no	no			Dem et al 2013	Dem et al 2013	Müller 1962	Müller 1962
Hemiptera	Membracidae	Smiliinae	sp22	T-symbiont	Prokaryota			intra	yes				phloem	phloem	yes	yes	no	no			Dem et al 2013	Dem et al 2013	Müller 1962	Müller 1962
Hemiptera	Membracidae	Smiliinae	sp23	T-symbiont	Prokaryota			intra	yes				phloem	phloem	yes	yes	no	no			Dem et al 2013	Dem et al 2013	Müller 1962	Müller 1962
Hemiptera	Membracidae	Smiliinae	sp24	T-symbiont	Prokaryota			intra	yes				phloem	phloem	yes	yes	no	no			Dem et al 2013	Dem et al 2013	Müller 1962	Müller 1962
Hemiptera	Membracidae	Smiliinae	sp25	T-symbiont	Prokaryota			intra	yes				phloem	phloem	yes	yes	no	no			Dem et al 2013	Dem et al 2013	Müller 1962	Müller 1962
Hemiptera	Membracidae	Smiliinae	sp26	T-symbiont	Prokaryota			intra	yes				phloem	phloem	yes	yes	no	no			Dem et al 2013	Dem et al 2013	Müller 1962	Müller 1962
Hemiptera	Membracidae	Smiliinae	sp27	T-symbiont	Prokaryota			intra	yes				phloem	phloem	yes	yes	no	no			Dem et al 2013	Dem et al 2013	Müller 1962	Müller 1962
Hemiptera	Membracidae	Smiliinae	sp28	T-symbiont	Prokaryota			intra	yes				phloem	phloem	yes	yes	no	no			Dem et al 2013	Dem et al 2013	Müller 1962	Müller 1962
Hemiptera	Membracidae	Smiliinae	sp29	T-symbiont	Prokaryota			intra	yes				phloem	phloem	yes	yes	no	no			Dem et al 2013	Dem et al 2013	Müller 1962	Müller 1962
Hemiptera	Membracidae	Smiliinae	sp30	T-symbiont	Prokaryota			intra	yes				phloem	phloem	yes	yes	no	no			Dem et al 2013	Dem et al 2013	Müller 1962	Müller 1962
Hemiptera	Membracidae	Smiliinae	sp31	T-symbiont	Prokaryota			intra	yes				phloem	phloem	yes	yes	no	no			Dem et al 2013	Dem et al 2013	Müller 1962	Müller 1962
Hemiptera	Membracidae	Smiliinae	sp32	T-symbiont	Prokaryota			intra	yes				phloem	phloem	yes	yes	no	no			Dem et al 2013	Dem et al 2013	Müller 1962	Müller 1962
Hemiptera	Membracidae	Smiliinae	sp33	T-symbiont	Prokaryota			intra	yes				phloem	phloem	yes	yes	no	no			Dem et al 2013	Dem et al 2013	Müller 1962	Müller 1962
Hemiptera	Membracidae	Smiliinae	sp34	T-symbiont	Prokaryota			intra	yes				phloem	phloem	yes	yes	no	no			Dem et al 2013	Dem et al 2013	Müller 1962	Müller 1962
Hemiptera	Membracidae	Smiliinae	sp35	T-symbiont	Prokaryota			intra	yes				phloem	phloem	yes	yes	no	no			Dem et al 2013	Dem et al 2013	Müller 1962	Müller 1962
Hemiptera	Membracidae	Hyphinoinae	sp42	T-symbiont	Prokaryota			intra	yes				phloem	phloem	yes	yes	no	no			Dem et al 2013	Dem et al 2013	Müller 1962	Müller 1962
Hemiptera	Membracidae	Hyphinoinae	sp43	T-symbiont	Prokaryota			intra	yes				phloem	phloem	yes	yes	no	no			Dem et al 2013	Dem et al 2013	Müller 1962	Müller 1962
Hemiptera	Membracidae	Hyphinoinae	sp44	T-symbiont	Prokaryota			intra	yes				phloem	phloem	yes	yes	no	no			Dem et al 2013	Dem et al 2013	Müller 1962	Müller 1962
Hemiptera	Membracidae	Hyphinoinae	sp45	T-symbiont	Prokaryota			intra	yes				phloem	phloem	yes	yes	no	no			Dem et al 2013	Dem et al 2013	Müller 1962	Müller 1962
Hemiptera	Membracidae	Hyphinoinae	sp46	T-symbiont	Prokaryota			intra	yes				phloem	phloem	yes	yes	no	no			Dem et al 2013	Dem et al 2013	Müller 1962	Müller 1962
Hemiptera	Membracidae	Tolaniinae	sp5	T-symbiont	Prokaryota			intra	yes				phloem	phloem	yes	yes	no	no			Dem et al 2013	Dem et al 2013	Müller 1962	Müller 1962
Hemiptera	Membracidae	Darniinae	sp53	T-symbiont	Prokaryota			intra	yes				phloem	phloem	yes	yes	no	no			Dem et al 2013	Dem et al 2013	Müller 1962	Müller 1962
Hemiptera	Membracidae	Darniinae	sp54	T-symbiont	Prokaryota			intra	yes				phloem	phloem	yes	yes	no	no			Dem et al 2013	Dem et al 2013	Müller 1962	Müller 1962
Hemiptera	Membracidae	Darniinae	sp55	T-symbiont	Prokaryota			intra	yes				phloem	phloem	yes	yes	no	no			Dem et al 2013	Dem et al 2013	Müller 1962	Müller 1962
Hemiptera	Membracidae	Darniinae	sp56	T-symbiont	Prokaryota			intra	yes				phloem	phloem	yes	yes	no	no			Dem et al 2013	Dem et al 2013	Müller 1962	Müller 1962
Hemiptera	Membracidae	Darniinae	sp57	T-symbiont	Prokaryota			intra	yes				phloem	phloem	yes	yes	no	no			Dem et al 2013	Dem et al 2013	Müller 1962	Müller 1962
Hemiptera	Membracidae	Darniinae	sp58	T-symbiont	Prokaryota			intra	yes				phloem	phloem	yes	yes	no	no			Dem et al 2013	Dem et al 2013	Müller 1962	Müller 1962
Hemiptera	Membracidae	Darniinae	sp59	T-symbiont	Prokaryota			intra	yes				phloem	phloem	yes	yes	no	no			Dem et al 2013	Dem et al 2013	Müller 1962	Müller 1962
Hemiptera	Membracidae	Tolaniinae	sp6	T-symbiont	Prokaryota			intra	yes				phloem	phloem	yes	yes	no	no			Dem et al 2013	Dem et al 2013	Müller 1962	Müller 1962
Hemiptera	Membracidae	Darniinae	sp60	T-symbiont	Prokaryota			intra	yes				phloem	phloem	yes	yes	no	no			Dem et al 2013	Dem et al 2013	Müller 1962	Müller 1962
Hemiptera	Membracidae	Polyglypginae	sp61	T-symbiont	Prokaryota			intra	yes				phloem	phloem	yes	yes	no	no			Dem et al 2013	Dem et al 2013	Müller 1962	Müller 1962
Hemiptera	Membracidae	Polyglypginae	sp62	T-symbiont	Prokaryota			intra	yes				phloem	phloem	yes	yes	no	no			Dem et al 2013	Dem et al 2013	Müller 1962	Müller 1962
Hemiptera	Membracidae	Polyglypginae	sp63	T-symbiont	Prokaryota			intra	yes				phloem	phloem	yes	yes	no	no			Dem et al 2013	Dem et al 2013	Müller 1962	Müller 1962
Hemiptera	Membracidae	Polyglypginae	sp64	T-symbiont	Prokaryota			intra	yes				phloem	phloem	yes	yes	no	no			Dem et al 2013	Dem et al 2013	Müller 1962	Müller 1962
Hemiptera	Membracidae	Polyglypginae	sp65	T-symbiont	Prokaryota			intra	yes				phloem	phloem	yes	yes	no	no			Dem et al 2013	Dem et al 2013	Müller 1962	Müller 1962
Hemiptera	Membracidae	Polyglypginae	sp66	T-symbiont	Prokaryota			intra	yes				phloem	phloem	yes	yes	no	no			Dem et al 2013	Dem et al 2013	Müller 1962	Müller 1962
Hemiptera	Membracidae	Polyglypginae	sp67	T-symbiont	Prokaryota			intra	yes				phloem	phloem	yes	yes	no	no			Dem et al 2013	Dem et al 2013	Müller 1962	Müller 1962
Hemiptera	Membracidae	Polyglypginae	sp68	T-symbiont	Prokaryota			intra	yes				phloem	phloem	yes	yes	no	no			Dem et al 2013	Dem et al 2013	Müller 1962	Müller 1962
Hemiptera	Membracidae	Polyglypginae	sp69	T-symbiont	Prokaryota			intra	yes				phloem	phloem	yes	yes	no	no			Dem et al 2013	Dem et al 2013	Müller 1962	Müller 1962
Hemiptera	Membracidae	Tolaniinae	sp7	T-symbiont	Prokaryota			intra	yes				phloem	phloem	yes	yes	no	no			Dem et al 2013	Dem et al 2013	Müller 1962	Müller 1962
Hemiptera	Membracidae	Polyglypginae	sp70	T-symbiont	Prokaryota			intra	yes				phloem	phloem	yes	yes	no	no			Dem et al 2013	Dem et al 2013	Müller 1962	Müller 1962
Hemiptera	Membracidae	Polyglypginae	sp71	T-symbiont	Prokaryota			intra	yes				phloem	phloem	yes	yes	no	no			Dem et al 2013	Dem et al 2013	Müller 1962	Müller 1962
Hemiptera	Membracidae	Polyglypginae	sp72	T-symbiont	Prokaryota			intra	yes				phloem	phloem	yes	yes	no	no			Dem et al 2013	Dem et al 2013	Müller 1962	Müller 1962
Hemiptera	Membracidae	Polyglypginae	sp73	T-symbiont	Prokaryota			intra	yes				phloem	phloem	yes	yes	no	no			Dem et al 2013	Dem et al 2013	Müller 1962	Müller 1962
Hemiptera	Membracidae	Polyglypginae	sp74	T-symbiont	Prokaryota			intra	yes				phloem	phloem	yes	yes	no	no			Dem et al 2013	Dem et al 2013	Müller 1962	Müller 1962
Hemiptera	Membracidae	Polyglypginae	sp75	T-symbiont	Prokaryota			intra	yes				phloem	phloem	yes	yes	no	no			Dem et al 2013	Dem et al 2013	Müller 1962	Müller 1962
Hemiptera	Membracidae	Polyglypginae	sp76	T-symbiont	Prokaryota			intra	yes				phloem	phloem	yes	yes	no	no			Dem et al 2013	Dem et al 2013	Müller 1962	Müller 1962
Hemiptera	Membracidae	Membraeinae	sp77	T-symbiont	Prokaryota			intra	yes				phloem	phloem	yes	yes	no	no			Dem et al 2013	Dem et al 2013	Müller 1962	Müller 1962
Hemiptera	Membracidae	Membraeinae	sp78	T-symbiont	Prokaryota			intra	yes				phloem	phloem	yes	yes	no	no			Dem et al 2013	Dem et al 2013	Müller 1962	Müller 1962
Hemiptera	Membracidae	Membraeinae	sp79	T-symbiont	Prokaryota			intra	yes				phloem	phloem	yes	yes	no	no			Dem et al 2013	Dem et al 2013	Müller 1962	Müller 1962
Hemiptera	Membracidae	Tolaniinae	sp8	T-symbiont	Prokaryota			intra	yes				phloem	phloem	yes	yes	no	no			Dem et al 2013	Dem et al 2013	Müller 1962	Müller 1962
Hemiptera	Membracidae	Membraeinae	sp80	T-symbiont	Prokaryota			intra	yes				phloem	phloem	yes	yes	no	no			Dem et al 2013	Dem et al 2013	Müller 1962	Müller 1962
Hemiptera	Membracidae	Membraeinae	sp81	T-symbiont	Prokaryota			intra	yes				phloem	phloem	yes	yes	no	no			Dem et al 2013	Dem et al 2013	Müller 1962	Müller 1962
Hemiptera	Membracidae	Membraeinae	sp82	T-symbiont	Prokaryota			intra	yes				phloem	phloem	yes	yes	no	no			Dem et al 2013	Dem et al 2013	Müller 1962	Müller 1962
Hemiptera	Membracidae	Membraeinae	sp83	T-symbiont	Prokaryota			intra	yes				phloem	phloem	yes	yes	no	no			Dem et al 2013	Dem et al 2013	Müller 1962	Müller 1962
Hemiptera	Membracidae	Membraeinae	sp84	T-symbiont	Prokaryota			intra	yes				phloem	phloem	yes	yes	no	no			Dem et al 2013	Dem et al 2013	Müller 1962	Müller 1962
Hemiptera	Membracidae	Membraeinae	sp85	T-symbiont	Prokaryota			intra	yes				phloem	phloem	yes	yes	no	no			Dem et al 2013	Dem et al 2013	Müller 1962	Müller 1962
Hemiptera	Membracidae	Membraeinae	sp86	T-symbiont	Prokaryota			intra	yes				phloem	phloem	yes	yes	no	no			Dem et al 2013	Dem et al 2013	Müller 1962	Müller 1962
Hemiptera	Membracidae	Membraeinae	sp87	T-symbiont	Prokaryota			intra	yes				phloem	phloem	yes	yes	no	no			Dem et al 2013	Dem et al 2013	Müller 1962	Müller 1962
Hemiptera	Membracidae	Membraeinae	sp88	T-symbiont	Prokaryota			intra	yes				phloem	phloem	yes	yes	no	no			Dem et al 2013	Dem et al 2013	Müller 1962	Müller 1962
Hemiptera	Membracidae	Membraeinae	sp89	T-symbiont	Prokaryota			intra	yes				phloem	phloem	yes	yes	no	no			Dem et al 2013	Dem et al 2013	Müller 1962	Müller 1962
Hemiptera	Membracidae	Centrotinae	sp9	T-symbiont	Prokaryota			intra	yes				phloem	phloem	yes	yes	no	no			Dem et al 2013	Dem et al 2013	Müller 1962	Müller 1962
Hemiptera	Membracidae	Membraeinae	sp90	T-symbiont	Prokaryota			intra	yes				phloem	phloem	yes	yes	no	no			Dem et al 2013	Dem et al 2013	Müller 1962	Müller 1962
Hemiptera	Membracidae	Membraeinae	sp91	T-symbiont	Prokaryota			intra	yes				phloem	phloem	yes	yes	no	no			Dem et al 2013	Dem et al 2013	Müller 1962	Müller 1962
Hemiptera	Membracidae	Membraeinae	sp92	T-symbiont	Prokaryota			intra	yes				phloem	phloem	yes	yes	no	no			Dem et al 2013	Dem et al 2013	Müller 1962	Müller 1962
Hemiptera	Membracidae	Membraeinae	sp93	T-symbiont	Prokaryota			intra	yes				phloem	phloem	yes	yes	no	no			Dem et al 2013	Dem et al 2013	Müller 1962	Müller 1962
Hemiptera	Membracidae	Membraeinae	sp94	T-symbiont	Prokaryota			intra	yes				phloem	phloem	yes	yes	no	no			Dem et al 2013	Dem et al 2013	Müller 1962	Müller 1962
Hemiptera	Membracidae	Heteronotinae	sp18	U-symbiont	Prokaryota			intra	yes				phloem	phloem	yes	yes	no	no			Dem et al 2013	Dem et al 2013	Müller 1962	Müller 1962
Hemiptera	Membracidae	Heteronotinae	sp18	V-symbiont	Prokaryota			intra	yes				phloem	phloem	yes	yes	no	no			Dem et al 2013	Dem et al 2013	Müller 1962	Müller 1962
Hemiptera	Miridae	gen	sp	none known					none known				insects/leaves/seeds	insects/leaves/seeds	no	yes	no	no			Jung and Lee 2012	Jung and Lee 2012	Schneider 1939	Schneider 1939
Hemiptera	Miridae	Macrolophus	pygmaeus	Rickettsia sp.	Prokaryota			intra	none known	not ubiquitous			insects/leaves/seeds	insects/leaves/seeds	no	yes	no	no			Jung and Lee 2012	Jung and Lee 2012	Machtelinckx et al 2012	Machtelinckx et al 2012
Hemiptera	Monophlebidae	Llaveia	axin	Candidatus Walczuchella monophlebidarum	Prokaryota	Flavobacteriales_symbiont_of_Llaveia_axin		intra	yes				phloem	phloem	yes	yes	yes	no			Rosas-Pérez et al 2014 Resh and Cardé 2009 Matsuura et al 2009	Rosas-Pérez et al 2014 Resh and Cardé 2009 Matsuura et al 2009	Rosas-Pérez et al 2014	Rosas-Pérez et al 2014
Hemiptera	Monophlebidae	Drosicha	corpulenta	Enterobacteriaceae	Prokaryota	Enterobacterial_symbiont_of_Drosicha_corpulenta		intra	yes				phloem	phloem	yes	yes	yes	no			Rosas-Pérez et al 2014 Resh and Cardé 2009 Matsuura et al 2009	Rosas-Pérez et al 2014 Resh and Cardé 2009 Matsuura et al 2009	Matsuura et al 2009	Matsuura et al 2009
Hemiptera	Monophlebidae	Drosicha	pinicola	Enterobacteriaceae	Prokaryota	Enterobacterial_symbiont_of_Drosicha_corpulenta		intra	yes				phloem	phloem	yes	yes	yes	no			Rosas-Pérez et al 2014 Resh and Cardé 2009 Matsuura et al 2009	Rosas-Pérez et al 2014 Resh and Cardé 2009 Matsuura et al 2009	Matsuura et al 2009	Matsuura et al 2009
Hemiptera	Monophlebidae	Llaveia	axin	Enterobacteriaceae	Prokaryota	Enterobacterial_symbiont_of_Drosicha_corpulenta		intra	yes				phloem	phloem	yes	yes	yes	no			Rosas-Pérez et al 2014 Resh and Cardé 2009 Matsuura et al 2009	Rosas-Pérez et al 2014 Resh and Cardé 2009 Matsuura et al 2009	Rosas-Pérez et al 2014	Rosas-Pérez et al 2014
Hemiptera	Monophlebidae	Drosicha	corpulenta	Flavobacteriales	Prokaryota			intra	yes				phloem	phloem	yes	yes	no	no			Rosas-Pérez et al 2014 Resh and Cardé 2009 Matsuura et al 2009	Rosas-Pérez et al 2014 Resh and Cardé 2009 Matsuura et al 2009	Matsuura et al 2009	Matsuura et al 2009
Hemiptera	Monophlebidae	Drosicha	pinicola	Flavobacteriales	Prokaryota			intra	yes				phloem	phloem	yes	yes	no	no			Rosas-Pérez et al 2014 Resh and Cardé 2009 Matsuura et al 2009	Rosas-Pérez et al 2014 Resh and Cardé 2009 Matsuura et al 2009	Matsuura et al 2009	Matsuura et al 2009
Hemiptera	Nabidae	gen	sp	none known					none known				insects	insects	no	yes	no	no			Resh and Cardé 2009	Resh and Cardé 2009	Schneider 1939	Schneider 1939
Hemiptera	Naucoridae	gen	sp	none known					none known				insects	insects	no	yes	no	no			Resh and Cardé 2009	Resh and Cardé 2009	Schneider 1939	Schneider 1939
Hemiptera	Nepidae	gen	sp	none known					none known				insects	insects	no	yes	no	no			Resh and Cardé 2009	Resh and Cardé 2009	Schneider 1939	Schneider 1939
Hemiptera	Nogodinidae	gen	sp1	Candidatus Sulcia muelleri	Prokaryota	Candidatus_Sulcia_muelleri_of_Nogodinidae		intra	yes	cosegragation			phloem	phloem	yes	yes	no	no			Novotny and Wilson 1997 Dem et al 2013	Novotny and Wilson 1997 Dem et al 2013	Müller 1962	Müller 1962
Hemiptera	Nogodinidae	Danepteryx	sp	Candidatus Sulcia muelleri	Prokaryota	Candidatus_Sulcia_muelleri_of_Nogodinidae		intra	yes	cosegragation			phloem	phloem	yes	yes	no	no			Novotny and Wilson 1997 Dem et al 2013	Novotny and Wilson 1997 Dem et al 2013	Urban and Cryan 2012
Hemiptera	Nogodinidae	Danepteryx	sp	Candidatus Vidania fulgoroideae	Prokaryota	Candidatus_Vidania_fulgoroidaea_of_Nogodinidae		intra	yes	cosegragation			phloem	phloem	yes	yes	no	no			Novotny and Wilson 1997 Dem et al 2013	Novotny and Wilson 1997 Dem et al 2013	Urban and Cryan 2012
Hemiptera	Notonectidae	gen	sp	none known					none known				insects	insects	no	yes	no	no			Resh and Cardé 2009	Resh and Cardé 2009	Schneider 1939	Schneider 1939
Hemiptera	Ortheziidae			Enterobacteriaceae												no	no	no					Rosenblueth et al 2012
Hemiptera	Ortheziidae			Flavobacteriales												no	no	no					Rosenblueth et al 2012
Hemiptera	Oxycarenidae															no	no	no					Schneider 1939
Hemiptera	Pachygronthidae			Burkholdaria												no	no	no					Kikuchi et al 2011
Hemiptera	Parastrachiidae	Parastrachia	japonensis	Candidatus Benitsuchiphilus tojoi	Prokaryota	Candidatus_Benitsuchiphilus_tojoi		extra	no (gut crypt localised symbiont)	fitness reduction	fruit	nonfeeding			yes	yes	yes	yes	Kashima et al 2006	Kashima et al 2006			Kashima et al 2006	Hosokawa et al 2010
Hemiptera	Peloridiidae	Hemiodoecus	acutus	Candidatus Evansia muelleri	Prokaryota	Candidatus_Evansia_muelleri		intra	yes	cosegragation			phloem	phloem	yes	yes	yes	yes			Bechly and Szwedo 2007 Kuechler et al 2013	Bechly and Szwedo 2007 Kuechler et al 2013	Kuechler et al 2013	Kuechler et al 2013
Hemiptera	Peloridiidae	Hackeriella	brachycephala	Candidatus Evansia muelleri	Prokaryota	Candidatus_Evansia_muelleri		intra	yes	cosegragation			phloem	phloem	yes	yes	yes	yes			Bechly and Szwedo 2007 Kuechler et al 2013	Bechly and Szwedo 2007 Kuechler et al 2013	Kuechler et al 2013	Kuechler et al 2013
Hemiptera	Peloridiidae	Xenophyes	cascus	Candidatus Evansia muelleri	Prokaryota	Candidatus_Evansia_muelleri		intra	yes	cosegragation			phloem	phloem	yes	yes	yes	yes			Bechly and Szwedo 2007 Kuechler et al 2013	Bechly and Szwedo 2007 Kuechler et al 2013	Kuechler et al 2013	Kuechler et al 2013
Hemiptera	Peloridiidae	Hemiodoecus	crassus	Candidatus Evansia muelleri	Prokaryota	Candidatus_Evansia_muelleri		intra	yes	cosegragation			phloem	phloem	yes	yes	yes	yes			Bechly and Szwedo 2007 Kuechler et al 2013	Bechly and Szwedo 2007 Kuechler et al 2013	Kuechler et al 2013	Kuechler et al 2013
Hemiptera	Peloridiidae	Oiophysa	cumberi	Candidatus Evansia muelleri	Prokaryota	Candidatus_Evansia_muelleri		intra	yes	cosegragation			phloem	phloem	yes	yes	yes	yes			Bechly and Szwedo 2007 Kuechler et al 2013	Bechly and Szwedo 2007 Kuechler et al 2013	Kuechler et al 2013	Kuechler et al 2013
Hemiptera	Peloridiidae	Oiophysa	distincta	Candidatus Evansia muelleri	Prokaryota	Candidatus_Evansia_muelleri		intra	yes	cosegragation			phloem	phloem	yes	yes	yes	yes			Bechly and Szwedo 2007 Kuechler et al 2013	Bechly and Szwedo 2007 Kuechler et al 2013	Kuechler et al 2013	Kuechler et al 2013
Hemiptera	Peloridiidae	Hemiodoecellus	fidelis	Candidatus Evansia muelleri	Prokaryota	Candidatus_Evansia_muelleri		intra	yes	cosegragation			phloem	phloem	yes	yes	yes	yes			Bechly and Szwedo 2007 Kuechler et al 2013	Bechly and Szwedo 2007 Kuechler et al 2013	Kuechler et al 2013	Kuechler et al 2013
Hemiptera	Peloridiidae	Xenophysella	greensladeae	Candidatus Evansia muelleri	Prokaryota	Candidatus_Evansia_muelleri		intra	yes	cosegragation			phloem	phloem	yes	yes	yes	yes			Bechly and Szwedo 2007 Kuechler et al 2013	Bechly and Szwedo 2007 Kuechler et al 2013	Kuechler et al 2013	Kuechler et al 2013
Hemiptera	Peloridiidae	Peloridium	hammoniorum	Candidatus Evansia muelleri	Prokaryota	Candidatus_Evansia_muelleri		intra	yes	cosegragation			phloem	phloem	yes	yes	yes	yes			Bechly and Szwedo 2007 Kuechler et al 2013	Bechly and Szwedo 2007 Kuechler et al 2013	Kuechler et al 2013	Kuechler et al 2013
Hemiptera	Peloridiidae	Xenophyes	kinlochensis	Candidatus Evansia muelleri	Prokaryota	Candidatus_Evansia_muelleri		intra	yes	cosegragation			phloem	phloem	yes	yes	yes	yes			Bechly and Szwedo 2007 Kuechler et al 2013	Bechly and Szwedo 2007 Kuechler et al 2013	Kuechler et al 2013	Kuechler et al 2013
Hemiptera	Peloridiidae	Hemiodoecus	leai	Candidatus Evansia muelleri	Prokaryota	Candidatus_Evansia_muelleri		intra	yes	cosegragation			phloem	phloem	yes	yes	yes	yes			Bechly and Szwedo 2007 Kuechler et al 2013	Bechly and Szwedo 2007 Kuechler et al 2013	Kuechler et al 2013	Kuechler et al 2013
Hemiptera	Peloridiidae	Xenophyes	rhachilophus	Candidatus Evansia muelleri	Prokaryota	Candidatus_Evansia_muelleri		intra	yes	cosegragation			phloem	phloem	yes	yes	yes	yes			Bechly and Szwedo 2007 Kuechler et al 2013	Bechly and Szwedo 2007 Kuechler et al 2013	Kuechler et al 2013	Kuechler et al 2013
Hemiptera	Peloridiidae	Xenophysella	stewartensis	Candidatus Evansia muelleri	Prokaryota	Candidatus_Evansia_muelleri		intra	yes	cosegragation			phloem	phloem	yes	yes	yes	yes			Bechly and Szwedo 2007 Kuechler et al 2013	Bechly and Szwedo 2007 Kuechler et al 2013	Kuechler et al 2013	Kuechler et al 2013
Hemiptera	Peloridiidae	Hackeriella	veitchi	Candidatus Evansia muelleri	Prokaryota	Candidatus_Evansia_muelleri		intra	yes	cosegragation			phloem	phloem	yes	yes	yes	yes			Bechly and Szwedo 2007 Kuechler et al 2013	Bechly and Szwedo 2007 Kuechler et al 2013	Kuechler et al 2013	Kuechler et al 2013
Hemiptera	Peloridiidae	Hemiowoodwardia	wilsoni	Candidatus Evansia muelleri	Prokaryota	Candidatus_Evansia_muelleri		intra	yes	cosegragation			phloem	phloem	yes	yes	yes	yes			Bechly and Szwedo 2007 Kuechler et al 2013	Bechly and Szwedo 2007 Kuechler et al 2013	Kuechler et al 2013	Kuechler et al 2013
Hemiptera	Pentatomidae	Nezara	viridula	Bacteria	Prokaryota	Symbiont_of_Pentatomidae_Nezara_viridula		extra	no (gut crypt localised symbiont)	fitness reduction			flowers/seeds/fruit/leaves (parenchyma)	flowers/seeds/fruit/leaves (parenchyma)	yes	yes	yes	yes			Bistolas et al 2014 Resh and Cardé 2009	Bistolas et al 2014 Resh and Cardé 2009	Tada et al 2011	Tada et al 2011
Hemiptera	Pentatomidae	Halyomorpha	halys	Candidatus Pantoea carbekii	Prokaryota			extra	no (gut crypt localised symbiont)	fitness reduction			flowers/seeds/fruit/leaves (parenchyma)	flowers/seeds/fruit/leaves (parenchyma)	yes	yes	no	no			Bistolas et al 2014 Resh and Cardé 2009	Bistolas et al 2014 Resh and Cardé 2009	Gonella et al 2019
Hemiptera	Pentatomidae	Acrosternum	heegeri	Candidatus Pantoea persica	Prokaryota			extra	no (gut crypt localised symbiont)	fitness reduction			flowers/seeds/fruit/leaves (parenchyma)	flowers/seeds/fruit/leaves (parenchyma)	yes	yes	no	no			Bistolas et al 2014 Resh and Cardé 2009	Bistolas et al 2014 Resh and Cardé 2009	Kashkouli et al 2020	Kashkouli et al 2020
Hemiptera	Pentatomidae	Graphosoma	lineatum	Gammaproteobacteria	Prokaryota	Enterobacteriaceae_symbiont_of_Eurydema_dominulu		extra	no (gut crypt localised symbiont)	fitness reduction			flowers/seeds/fruit/leaves (parenchyma)	flowers/seeds/fruit/leaves (parenchyma)	yes	yes	yes	yes			Bistolas et al 2014 Resh and Cardé 2009	Bistolas et al 2014 Resh and Cardé 2009	Karamipour et al 2016	Karamipour et al 2016
Hemiptera	Pentatomidae	Eurydema	dominulus	Gammaproteobacteria	Prokaryota	Enterobacteriaceae_symbiont_of_Eurydema_dominulu		extra	no (gut crypt localised symbiont)	Insufficient fitness reduction			flowers/seeds/fruit/leaves (parenchyma)	flowers/seeds/fruit/leaves (parenchyma)	no	yes	no	yes			Bistolas et al 2014 Resh and Cardé 2009	Bistolas et al 2014 Resh and Cardé 2009	Kikuchi et al 2012
Hemiptera	Pentatomidae	Eurydema	rugosa	Gammaproteobacteria	Prokaryota	Enterobacteriaceae_symbiont_of_Eurydema_dominulu		extra	no (gut crypt localised symbiont)	Insufficient fitness reduction			flowers/seeds/fruit/leaves (parenchyma)	flowers/seeds/fruit/leaves (parenchyma)	no	yes	no	yes			Bistolas et al 2014 Resh and Cardé 2009	Bistolas et al 2014 Resh and Cardé 2009	Kikuchi et al 2012
Hemiptera	Pentatomidae	Dolycoris	baccarum	Pantoea	Prokaryota	Sodalis_endosymbiont_of_Dolycoris_baccarum		extra	no (gut crypt localised symbiont)	fitness reduction			flowers/seeds/fruit/leaves (parenchyma)	flowers/seeds/fruit/leaves (parenchyma)	yes	yes	yes	yes			Bistolas et al 2014 Resh and Cardé 2009	Bistolas et al 2014 Resh and Cardé 2009	Itoh et al 2016	Itoh et al 2016
Hemiptera	Pentatomidae	Brachynema	germari	Pantoea	Prokaryota			extra	no (gut crypt localised symbiont)	fitness reduction			flowers/seeds/fruit/leaves (parenchyma)	flowers/seeds/fruit/leaves (parenchyma)	yes	yes	no	no			Bistolas et al 2014 Resh and Cardé 2009	Bistolas et al 2014 Resh and Cardé 2009	Kashkouli et al 2019	Kashkouli et al 2019
Hemiptera	Phylloxeridae	Phylloxera	coccinea	none known					none known				leaves (parenchyma)	leaves (parenchyma)	no	yes	no	no			Miles 1987	Miles 1987	Szklarzewicz et al 2009 Buchner 1965	Szklarzewicz et al 2009 Buchner 1965
Hemiptera	Phylloxeridae	Phylloxera	galbra	none known					none known				leaves (parenchyma)	leaves (parenchyma)	no	yes	no	no			Miles 1987	Miles 1987	Szklarzewicz et al 2009 Buchner 1965	Szklarzewicz et al 2009 Buchner 1965
Hemiptera	Piesmatidae	Piesma	quadrata	none known					none known				leaves/seeds/fruit	leaves/seeds/fruit	no	yes	no	no			Resh and Cardé 2009	Resh and Cardé 2009	Schneider 1939	Schneider 1939
Hemiptera	Plataspidae	Megacopta	cribraria	Candidatus Ishikawaella capsulata	Prokaryota	Candidatus_Ishikawaella_capsulata		extra	no (gut crypt localised symbiont)	cosegragation			phloem	phloem	yes	yes	yes	yes			Resh and Cardé 2009 Waldkircher et al 2004	Resh and Cardé 2009 Waldkircher et al 2004	Hosokawa et al 2006	Kikuchi et al 2011
Hemiptera	Plataspidae	Coptosoma	japonicus	Candidatus Ishikawaella capsulata	Prokaryota	Candidatus_Ishikawaella_capsulata		extra	no (gut crypt localised symbiont)	cosegragation			phloem	phloem	yes	yes	yes	yes			Resh and Cardé 2009 Waldkircher et al 2004	Resh and Cardé 2009 Waldkircher et al 2004	Hosokawa et al 2006	Kikuchi et al 2011
Hemiptera	Plataspidae	Coptosoma	parvipictum	Candidatus Ishikawaella capsulata	Prokaryota	Candidatus_Ishikawaella_capsulata		extra	no (gut crypt localised symbiont)	cosegragation			phloem	phloem	yes	yes	yes	yes			Resh and Cardé 2009 Waldkircher et al 2004	Resh and Cardé 2009 Waldkircher et al 2004	Hosokawa et al 2006	Kikuchi et al 2011
Hemiptera	Plataspidae	Megacopta	punctatissima	Candidatus Ishikawaella capsulata	Prokaryota	Candidatus_Ishikawaella_capsulata		extra	no (gut crypt localised symbiont)	cosegragation			phloem	phloem	yes	yes	yes	yes			Resh and Cardé 2009 Waldkircher et al 2004	Resh and Cardé 2009 Waldkircher et al 2004	Hosokawa et al 2006	Kikuchi et al 2011
Hemiptera	Plataspidae	Coptosoma	sphaerula	Candidatus Ishikawaella capsulata	Prokaryota	Candidatus_Ishikawaella_capsulata		extra	no (gut crypt localised symbiont)	cosegragation			phloem	phloem	yes	yes	yes	yes			Resh and Cardé 2009 Waldkircher et al 2004	Resh and Cardé 2009 Waldkircher et al 2004	Hosokawa et al 2006	Kikuchi et al 2011
Hemiptera	Plataspidae	Brachyplatys	subaeneus	Candidatus Ishikawaella capsulata	Prokaryota	Candidatus_Ishikawaella_capsulata		extra	no (gut crypt localised symbiont)	cosegragation			phloem	phloem	yes	yes	yes	yes			Resh and Cardé 2009 Waldkircher et al 2004	Resh and Cardé 2009 Waldkircher et al 2004	Hosokawa et al 2006	Kikuchi et al 2011
Hemiptera	Plataspidae	Brachyplatys	vahlii	Candidatus Ishikawaella capsulata	Prokaryota	Candidatus_Ishikawaella_capsulata		extra	no (gut crypt localised symbiont)	cosegragation			phloem	phloem	yes	yes	yes	yes			Resh and Cardé 2009 Waldkircher et al 2004	Resh and Cardé 2009 Waldkircher et al 2004	Hosokawa et al 2006	Kikuchi et al 2011
Hemiptera	Pseudococcidae	Maconellicoccus	hirsutus	Candidatus Doolittlea endobia	Prokaryota			intra	yes				phloem	phloem	yes	yes	no	no			Resh and Cardé 2009 Thao et al 2002	Resh and Cardé 2009 Thao et al 2002	Husnik and McCutcheon 2016	Husnik and McCutcheon 2016
Hemiptera	Pseudococcidae	Parracoccus	marginatus	Candidatus Mikellaendobia	Prokaryota			intra	yes				phloem	phloem	yes	yes	no	no			Resh and Cardé 2009 Thao et al 2002	Resh and Cardé 2009 Thao et al 2002	Husnik and McCutcheon 2016	Husnik and McCutcheon 2016
Hemiptera	Pseudococcidae	Trabutina	mannipara	Candidatus Trabutinella endobia	Prokaryota			intra	yes				phloem	phloem	yes	yes	no	no			Resh and Cardé 2009 Thao et al 2002	Resh and Cardé 2009 Thao et al 2002	Szabó et al 2016	Szabó et al 2016
Hemiptera	Pseudococcidae	Trabutina	mannipara	Candidatus Tremblaya	Prokaryota			intra	yes				phloem	phloem	yes	yes	no	no			Resh and Cardé 2009 Thao et al 2002	Resh and Cardé 2009 Thao et al 2002	Szabó et al 2016	Szabó et al 2016
Hemiptera	Pseudococcidae	Phenacoccus	azaleae	Candidatus Tremblaya phenacola	Prokaryota	Candidatus_Tremblaya_phenacola		intra	yes	cosegragation			phloem	phloem	yes	yes	yes	no			Resh and Cardé 2009 Thao et al 2002	Resh and Cardé 2009 Thao et al 2002	Koga et al 2013B	Koga et al 2013B
Hemiptera	Pseudococcidae	Phenacoccus	aceris	Candidatus Tremblaya phenacola	Prokaryota	Candidatus_Tremblaya_phenacola		intra	yes	cosegragation			phloem	phloem	yes	yes	yes	no			Resh and Cardé 2009 Thao et al 2002	Resh and Cardé 2009 Thao et al 2002	Koga et al 2013B
Hemiptera	Pseudococcidae	Heliococcus	clemente	Candidatus Tremblaya phenacola	Prokaryota	Candidatus_Tremblaya_phenacola		intra	yes	cosegragation			phloem	phloem	yes	yes	yes	no			Resh and Cardé 2009 Thao et al 2002	Resh and Cardé 2009 Thao et al 2002	Koga et al 2013B
Hemiptera	Pseudococcidae	Phenacoccus	madeirensis	Candidatus Tremblaya phenacola	Prokaryota	Candidatus_Tremblaya_phenacola		intra	yes	cosegragation			phloem	phloem	yes	yes	yes	no			Resh and Cardé 2009 Thao et al 2002	Resh and Cardé 2009 Thao et al 2002	Koga et al 2013B
Hemiptera	Pseudococcidae	Heterococcus	nudus	Candidatus Tremblaya phenacola	Prokaryota	Candidatus_Tremblaya_phenacola		intra	yes	cosegragation			phloem	phloem	yes	yes	yes	no			Resh and Cardé 2009 Thao et al 2002	Resh and Cardé 2009 Thao et al 2002	Koga et al 2013B
Hemiptera	Pseudococcidae	Phenacoccus	solani	Candidatus Tremblaya phenacola	Prokaryota	Candidatus_Tremblaya_phenacola		intra	yes	cosegragation			phloem	phloem	yes	yes	yes	no			Resh and Cardé 2009 Thao et al 2002	Resh and Cardé 2009 Thao et al 2002	Koga et al 2013B
Hemiptera	Pseudococcidae	Mirococcus	sp	Candidatus Tremblaya phenacola	Prokaryota	Candidatus_Tremblaya_phenacola		intra	yes	cosegragation			phloem	phloem	yes	yes	yes	no			Resh and Cardé 2009 Thao et al 2002	Resh and Cardé 2009 Thao et al 2002	Koga et al 2013B
Hemiptera	Pseudococcidae	Oxyacanthus	sp	Candidatus Tremblaya phenacola	Prokaryota	Candidatus_Tremblaya_phenacola		intra	yes	cosegragation			phloem	phloem	yes	yes	yes	no			Resh and Cardé 2009 Thao et al 2002	Resh and Cardé 2009 Thao et al 2002	Koga et al 2013B
Hemiptera	Pseudococcidae	Peliococcus	turanicus	Candidatus Tremblaya phenacola	Prokaryota	Candidatus_Tremblaya_phenacola		intra	yes	cosegragation			phloem	phloem	yes	yes	yes	no			Resh and Cardé 2009 Thao et al 2002	Resh and Cardé 2009 Thao et al 2002	Koga et al 2013B
Hemiptera	Pseudococcidae	Melanococcus	albizziae	Candidatus Tremblaya princeps	Prokaryota	Candidatus_Tremblaya_princeps		intra	yes	cosegragation			phloem	phloem	yes	yes	no	no			Resh and Cardé 2009 Thao et al 2002	Resh and Cardé 2009 Thao et al 2002	Downie and Gullan 2005
Hemiptera	Pseudococcidae	Cyphonococcus	alpinus	Candidatus Tremblaya princeps	Prokaryota	Candidatus_Tremblaya_princeps		intra	yes	cosegragation			phloem	phloem	yes	yes	no	no			Resh and Cardé 2009 Thao et al 2002	Resh and Cardé 2009 Thao et al 2002	Downie and Gullan 2005
Hemiptera	Pseudococcidae	Vryburgia	amaryllidis	Candidatus Tremblaya princeps	Prokaryota	Candidatus_Tremblaya_princeps		intra	yes	cosegragation			phloem	phloem	yes	yes	no	no			Resh and Cardé 2009 Thao et al 2002	Resh and Cardé 2009 Thao et al 2002	Downie and Gullan 2005
Hemiptera	Pseudococcidae	Maconellicoccus	australiensis	Candidatus Tremblaya princeps	Prokaryota	Candidatus_Tremblaya_princeps		intra	yes	cosegragation			phloem	phloem	yes	yes	no	no			Resh and Cardé 2009 Thao et al 2002	Resh and Cardé 2009 Thao et al 2002	Downie and Gullan 2005
Hemiptera	Pseudococcidae	Dysmicoccus	brevipes	Candidatus Tremblaya princeps	Prokaryota	Candidatus_Tremblaya_princeps		intra	yes	cosegragation			phloem	phloem	yes	yes	no	no			Resh and Cardé 2009 Thao et al 2002	Resh and Cardé 2009 Thao et al 2002	Downie and Gullan 2005
Hemiptera	Pseudococcidae	Planococcus	citri	Candidatus Tremblaya princeps	Prokaryota	Candidatus_Tremblaya_princeps		intra	yes	cosegragation			phloem	phloem	yes	yes	no	no			Resh and Cardé 2009 Thao et al 2002	Resh and Cardé 2009 Thao et al 2002	Downie and Gullan 2005
Hemiptera	Pseudococcidae	Nipaecoccus	exocarpi	Candidatus Tremblaya princeps	Prokaryota	Candidatus_Tremblaya_princeps		intra	yes	cosegragation			phloem	phloem	yes	yes	no	no			Resh and Cardé 2009 Thao et al 2002	Resh and Cardé 2009 Thao et al 2002	Downie and Gullan 2005
Hemiptera	Pseudococcidae	Planococcus	fiscus	Candidatus Tremblaya princeps	Prokaryota	Candidatus_Tremblaya_princeps		intra	yes	cosegragation			phloem	phloem	yes	yes	no	no			Resh and Cardé 2009 Thao et al 2002	Resh and Cardé 2009 Thao et al 2002	Downie and Gullan 2005
Hemiptera	Pseudococcidae	Ferrisia	gilli	Candidatus Tremblaya princeps	Prokaryota	Candidatus_Tremblaya_princeps		intra	yes	cosegragation			phloem	phloem	yes	yes	no	no			Resh and Cardé 2009 Thao et al 2002	Resh and Cardé 2009 Thao et al 2002	Downie and Gullan 2005
Hemiptera	Pseudococcidae	Erium	globosum	Candidatus Tremblaya princeps	Prokaryota	Candidatus_Tremblaya_princeps		intra	yes	cosegragation			phloem	phloem	yes	yes	no	no			Resh and Cardé 2009 Thao et al 2002	Resh and Cardé 2009 Thao et al 2002	Downie and Gullan 2005
Hemiptera	Pseudococcidae	Australicoccus	grevilleae	Candidatus Tremblaya princeps	Prokaryota	Candidatus_Tremblaya_princeps		intra	yes	cosegragation			phloem	phloem	yes	yes	no	no			Resh and Cardé 2009 Thao et al 2002	Resh and Cardé 2009 Thao et al 2002	Downie and Gullan 2005
Hemiptera	Pseudococcidae	Maconellicoccus	hirsutus	Candidatus Tremblaya princeps	Prokaryota	Candidatus_Tremblaya_princeps		intra	yes	cosegragation			phloem	phloem	yes	yes	no	no			Resh and Cardé 2009 Thao et al 2002	Resh and Cardé 2009 Thao et al 2002	Downie and Gullan 2005
Hemiptera	Pseudococcidae	Amonostherium	lichtensioides	Candidatus Tremblaya princeps	Prokaryota	Candidatus_Tremblaya_princeps		intra	yes	cosegragation			phloem	phloem	yes	yes	no	no			Resh and Cardé 2009 Thao et al 2002	Resh and Cardé 2009 Thao et al 2002	Downie and Gullan 2005
Hemiptera	Pseudococcidae	Pseudococcus	longispinus	Candidatus Tremblaya princeps	Prokaryota	Candidatus_Tremblaya_princeps		intra	yes	cosegragation			phloem	phloem	yes	yes	no	no			Resh and Cardé 2009 Thao et al 2002	Resh and Cardé 2009 Thao et al 2002	Downie and Gullan 2005
Hemiptera	Pseudococcidae	Ferrisia	malvastra	Candidatus Tremblaya princeps	Prokaryota	Candidatus_Tremblaya_princeps		intra	yes	cosegragation			phloem	phloem	yes	yes	no	no			Resh and Cardé 2009 Thao et al 2002	Resh and Cardé 2009 Thao et al 2002	Downie and Gullan 2005
Hemiptera	Pseudococcidae	Dysmicoccus	neobrevipes	Candidatus Tremblaya princeps	Prokaryota	Candidatus_Tremblaya_princeps		intra	yes	cosegragation			phloem	phloem	yes	yes	no	no			Resh and Cardé 2009 Thao et al 2002	Resh and Cardé 2009 Thao et al 2002	Downie and Gullan 2005
Hemiptera	Pseudococcidae	Paracoccus	nothofagicola	Candidatus Tremblaya princeps	Prokaryota	Candidatus_Tremblaya_princeps		intra	yes	cosegragation			phloem	phloem	yes	yes	no	no			Resh and Cardé 2009 Thao et al 2002	Resh and Cardé 2009 Thao et al 2002	Downie and Gullan 2005
Hemiptera	Pseudococcidae	Antonina	pretiosa	Candidatus Tremblaya princeps	Prokaryota	Candidatus_Tremblaya_princeps		intra	yes	cosegragation			phloem	phloem	yes	yes	no	no			Resh and Cardé 2009 Thao et al 2002	Resh and Cardé 2009 Thao et al 2002	Downie and Gullan 2005
Hemiptera	Pseudococcidae	Anisococcus	sp	Candidatus Tremblaya princeps	Prokaryota	Candidatus_Tremblaya_princeps		intra	yes	cosegragation			phloem	phloem	yes	yes	no	no			Resh and Cardé 2009 Thao et al 2002	Resh and Cardé 2009 Thao et al 2002	Downie and Gullan 2005
Hemiptera	Pseudococcidae	Pseudococcus	viburni	Candidatus Tremblaya princeps	Prokaryota	Candidatus_Tremblaya_princeps		intra	yes	cosegragation			phloem	phloem	yes	yes	no	no			Resh and Cardé 2009 Thao et al 2002	Resh and Cardé 2009 Thao et al 2002	Downie and Gullan 2005
Hemiptera	Pseudococcidae	Criscococcus	azaleae	Candidatus Tremblaya princeps	Prokaryota	Candidatus_Tremblaya_princeps		intra	yes	cosegragation			phloem	phloem	yes	yes	no	no			Resh and Cardé 2009 Thao et al 2002	Resh and Cardé 2009 Thao et al 2002	Koga et al 2013B	Koga et al 2013B
Hemiptera	Pseudococcidae	Criscococcus	azaleae	Gammaproteobacteria	Prokaryota			intra	yes				phloem	phloem	yes	yes	no	no			Resh and Cardé 2009 Thao et al 2002	Resh and Cardé 2009 Thao et al 2002	Koga et al 2013B	Koga et al 2013B
Hemiptera	Pseudococcidae	Planococcus	citri	Moranella endobia	Prokaryota			intra	yes				phloem	phloem	yes	yes	no	no			Resh and Cardé 2009 Thao et al 2002	Resh and Cardé 2009 Thao et al 2002	McCutcheon and von Dohlen 2011
Hemiptera	Pseudococcidae	Hippeococcus	montanus	none known					yes	not ubiquitous			phloem	phloem	no	yes	no	no			Resh and Cardé 2009 Thao et al 2002	Resh and Cardé 2009 Thao et al 2002	Buchner 1957 (Buchner 1965)B	Buchner 1957 (Buchner 1965)B	Provisionally considered phloem feeders although diet may be supplemented by ants (Buchner 1965). Bacteriocytes present but symbiont absent so clasified as not obligate
Hemiptera	Pseudococcidae	Hippeococcus	rappardi	none known					yes	not ubiquitous			phloem	phloem	no	yes	no	no			Resh and Cardé 2009 Thao et al 2002	Resh and Cardé 2009 Thao et al 2002	Buchner 1957 (Buchner 1965)B	Buchner 1957 (Buchner 1965)B	Provisionally considered phloem feeders although diet may be supplemented by ants (Buchner 1965). Bacteriocytes present but symbiont absent so clasified as not obligate
Hemiptera	Pseudococcidae	Hippeococcus	weigneri	none known					yes	not ubiquitous			phloem	phloem	no	yes	no	no			Resh and Cardé 2009 Thao et al 2002	Resh and Cardé 2009 Thao et al 2002	Buchner 1957 (Buchner 1965)B	Buchner 1957 (Buchner 1965)B	Provisionally considered phloem feeders although diet may be supplemented by ants (Buchner 1965). Bacteriocytes present but symbiont absent so clasified as not obligate
Hemiptera	Psyllidae	Pachypsylla	venusta	Candidatus Carsonella ruddii	Prokaryota			intra	yes	cosegragation			phloem	phloem	yes	yes	no	no			Hodkinson 1974	Hodkinson 1974	Theo et al 2000B	Theo et al 2000B
Hemiptera	Psyllidae	Glycaspis	brimblecombei	Candidatus Carsonella ruddii	Prokaryota			intra	yes	cosegragation			phloem	phloem	yes	yes	no	no			Hodkinson 1974	Hodkinson 1974	Theo et al 2000B
Hemiptera	Psyllidae	Psylla	buxi	Candidatus Carsonella ruddii	Prokaryota			intra	yes	cosegragation			phloem	phloem	yes	yes	no	no			Hodkinson 1974	Hodkinson 1974	Theo et al 2000B
Hemiptera	Psyllidae	Pachypsylla	celtidis	Candidatus Carsonella ruddii	Prokaryota			intra	yes	cosegragation			phloem	phloem	yes	yes	no	no			Hodkinson 1974	Hodkinson 1974	Theo et al 2000B
Hemiptera	Psyllidae	Diaphorina	citri	Candidatus Carsonella ruddii	Prokaryota			intra	yes	cosegragation			phloem	phloem	yes	yes	no	no			Hodkinson 1974	Hodkinson 1974	Theo et al 2000B
Hemiptera	Psyllidae	Heteropsylla	cubana	Candidatus Carsonella ruddii	Prokaryota			intra	yes	cosegragation			phloem	phloem	yes	yes	no	no			Hodkinson 1974	Hodkinson 1974	Theo et al 2000B
Hemiptera	Psyllidae	Ctenarytaina	eucalypti	Candidatus Carsonella ruddii	Prokaryota			intra	yes	cosegragation			phloem	phloem	yes	yes	no	no			Hodkinson 1974	Hodkinson 1974	Theo et al 2000B
Hemiptera	Psyllidae	Trioza	eugeniae	Candidatus Carsonella ruddii	Prokaryota			intra	yes	cosegragation			phloem	phloem	yes	yes	no	no			Hodkinson 1974	Hodkinson 1974	Theo et al 2000B
Hemiptera	Psyllidae	Spanioneura	fonscolombii	Candidatus Carsonella ruddii	Prokaryota			intra	yes	cosegragation			phloem	phloem	yes	yes	no	no			Hodkinson 1974	Hodkinson 1974	Theo et al 2000B
Hemiptera	Psyllidae	Neotriozella	hirsuta	Candidatus Carsonella ruddii	Prokaryota			intra	yes	cosegragation			phloem	phloem	yes	yes	no	no			Hodkinson 1974	Hodkinson 1974	Theo et al 2000B
Hemiptera	Psyllidae	Russelliana	intermedia	Candidatus Carsonella ruddii	Prokaryota			intra	yes	cosegragation			phloem	phloem	yes	yes	no	no			Hodkinson 1974	Hodkinson 1974	Theo et al 2000B
Hemiptera	Psyllidae	Ctenarytaina	longicauda	Candidatus Carsonella ruddii	Prokaryota			intra	yes	cosegragation			phloem	phloem	yes	yes	no	no			Hodkinson 1974	Hodkinson 1974	Theo et al 2000B
Hemiptera	Psyllidae	Boreioglycaspis	melaleucae	Candidatus Carsonella ruddii	Prokaryota			intra	yes	cosegragation			phloem	phloem	yes	yes	no	no			Hodkinson 1974	Hodkinson 1974	Theo et al 2000B
Hemiptera	Psyllidae	Cacopsylla	myrthi	Candidatus Carsonella ruddii	Prokaryota			intra	yes	cosegragation			phloem	phloem	yes	yes	no	no			Hodkinson 1974	Hodkinson 1974	Theo et al 2000B
Hemiptera	Psyllidae	Blastopsylla	occidentalis	Candidatus Carsonella ruddii	Prokaryota			intra	yes	cosegragation			phloem	phloem	yes	yes	no	no			Hodkinson 1974	Hodkinson 1974	Theo et al 2000B
Hemiptera	Psyllidae	Pachypsylla	pallida	Candidatus Carsonella ruddii	Prokaryota			intra	yes	cosegragation			phloem	phloem	yes	yes	no	no			Hodkinson 1974	Hodkinson 1974	Theo et al 2000B
Hemiptera	Psyllidae	Cacopsylla	peregrina	Candidatus Carsonella ruddii	Prokaryota			intra	yes	cosegragation			phloem	phloem	yes	yes	no	no			Hodkinson 1974	Hodkinson 1974	Theo et al 2000B
Hemiptera	Psyllidae	Cacopsylla	pyri	Candidatus Carsonella ruddii	Prokaryota			intra	yes	cosegragation			phloem	phloem	yes	yes	no	no			Hodkinson 1974	Hodkinson 1974	Theo et al 2000B
Hemiptera	Psyllidae	Calophya	schini	Candidatus Carsonella ruddii	Prokaryota			intra	yes	cosegragation			phloem	phloem	yes	yes	no	no			Hodkinson 1974	Hodkinson 1974	Theo et al 2000B
Hemiptera	Psyllidae	Panisopelma	sp	Candidatus Carsonella ruddii	Prokaryota			intra	yes	cosegragation			phloem	phloem	yes	yes	no	no			Hodkinson 1974	Hodkinson 1974	Theo et al 2000B
Hemiptera	Psyllidae	Psylla	sp	Candidatus Carsonella ruddii	Prokaryota			intra	yes	cosegragation			phloem	phloem	yes	yes	no	no			Hodkinson 1974	Hodkinson 1974	Theo et al 2000B
Hemiptera	Psyllidae	Ctenarytaina	spatulata	Candidatus Carsonella ruddii	Prokaryota			intra	yes	cosegragation			phloem	phloem	yes	yes	no	no			Hodkinson 1974	Hodkinson 1974	Theo et al 2000B
Hemiptera	Psyllidae	Heteropsylla	texana	Candidatus Carsonella ruddii	Prokaryota			intra	yes	cosegragation			phloem	phloem	yes	yes	no	no			Hodkinson 1974	Hodkinson 1974	Theo et al 2000B
Hemiptera	Psyllidae	Acizzia	uncatoides	Candidatus Carsonella ruddii	Prokaryota			intra	yes	cosegragation			phloem	phloem	yes	yes	no	no			Hodkinson 1974	Hodkinson 1974	Theo et al 2000B
Hemiptera	Psyllidae	Trioza	utricae	Candidatus Carsonella ruddii	Prokaryota			intra	yes	cosegragation			phloem	phloem	yes	yes	no	no			Hodkinson 1974	Hodkinson 1974	Theo et al 2000B
Hemiptera	Psyllidae	Diaphorina	citri	Candidatus Profftella armatura	Prokaryota		yes	intra	yes				phloem	phloem	yes	yes	no	no			Hodkinson 1974	Hodkinson 1974	Nakabachi et al 2013	Nakabachi et al 2013
Hemiptera	Pyrrhocoridae			Bacteria spp												no	no	no					Martinez et al 2019 Sudakaran et al 2015
Hemiptera	Pyrrhocoridae	Pyrrhocoris	apterus	Coriobacterium glomerans and Gordonibacter sp.	Prokaryota			extra	no (gut crypt localised symbiont)	fitness reduction	seeds/insects	seeds/insects	seeds	seeds	yes	yes	no	no	Sudakaran et al 2015	Sudakaran et al 2015	Sudakaran et al 2015	Sudakaran et al 2015	Salem et al 2013
Hemiptera	Pyrrhocoridae	Dysdercus	fasciatus	Coriobacterium glomerans and Gordonibacter sp.	Prokaryota			extra	no (gut crypt localised symbiont)	fitness reduction			seeds	seeds	yes	yes	no	no			Sudakaran et al 2015	Sudakaran et al 2015	Salem et al 2013
Hemiptera	Reduviidae	Triatoma	infestans	Nocardia sp	Prokaryota	Nocardia_sp		extra		fitness reduction	blood	blood	blood/insects	blood/insects	yes	yes	yes	yes	Goodchild 1955	Goodchild 1955	Resh and Cardé 2009	Resh and Cardé 2009	Eichler und Schaub 2002
Hemiptera	Reduviidae	Rhodnius	prolixus	Rhodococcus rhodnii	Prokaryota	Rhodococcus_rhodnii		extra		fitness reduction	blood	blood	blood/insects	blood/insects	yes	yes	yes	yes	Buxton 1930	Buxton 1930	Resh and Cardé 2009	Resh and Cardé 2009	Eichler und Schaub 2002
Hemiptera	Rhopalidae	Stictopleurus	abutilon	none known					none known				seeds/leaves/flowers	seeds/leaves/flowers	no	yes	no	no			Mead and Fasulo 2000	Schaefer and Chopra 1982 Howe 2004	Schneider 1939	Schneider 1939
Hemiptera	Rhopalidae	Corizus	hyoseyami	none known					none known				seeds/leaves/flowers	seeds/leaves/flowers	no	yes	no	no			Mead and Fasulo 2000	Schaefer and Chopra 1982 Howe 2004	Schneider 1939	Schneider 1939
Hemiptera	Rhopalidae	Myrmus	miriformis	none known					none known				seeds/leaves/flowers	seeds/leaves/flowers	no	yes	no	no			Mead and Fasulo 2000	Schaefer and Chopra 1982 Howe 2004	Schneider 1939	Schneider 1939
Hemiptera	Rhopalidae	Rhopalus	parumpunctatus	none known					none known				seeds/leaves/flowers	seeds/leaves/flowers	no	yes	no	no			Mead and Fasulo 2000	Schaefer and Chopra 1982 Howe 2004	Schneider 1939	Schneider 1939
Hemiptera	Rhopalidae	Chorosoma	schillingi	none known					none known				seeds/leaves/flowers	seeds/leaves/flowers	no	yes	no	no			Mead and Fasulo 2000	Schaefer and Chopra 1982 Howe 2004	Schneider 1939	Schneider 1939
Hemiptera	Rhopalidae	Rhopalus	subrufus	none known					none known				seeds/leaves/flowers	seeds/leaves/flowers	no	yes	no	no			Mead and Fasulo 2000	Schaefer and Chopra 1982 Howe 2004	Schneider 1939	Schneider 1939
Hemiptera	Rhyparochromidae	Gonianotus	marginepunctatus	none known					none known				seeds	seeds	no	yes	no	no			Resh and Cardé 2009	Resh and Cardé 2009	Schneider 1939	Schneider 1939
Hemiptera	Rhyparochromidae	Emblethis	verbasci	none known					none known				seeds	seeds	no	yes	no	no			Resh and Cardé 2009	Resh and Cardé 2009	Schneider 1939	Schneider 1939
Hemiptera	Ricaniidae	Bladina	fraterna	Bacteria	Prokaryota			intra	yes				phloem	phloem	yes	yes	no	no			Novotny and Wilson 1997 Dem et al 2013	Novotny and Wilson 1997 Dem et al 2013	Buchner 1965	Buchner 1965
[truncated: 415 more rows]

## Sheet: Supplementary Table 3
Supplementary Table 3: Results of Genbank searches used to recover insect species that have been associated with specific vertically transmitted symbionts
[truncated: 76 more rows]

[truncated: 27 more sheets: Supplementary Table 4, Supplementary Table 5, Supplementary Table 6, Supplementary Table 7, Supplementary Table 8, Supplementary Table 9, Supplementary Table 10, Supplementary Table 11, Supplementary Table 12, Supplementary Table 13, Supplementary Table 14, Supplementary Table 15, Supplementary Table 16, Supplementary Table 17, Supplementary Table 18, Supplementary Table 19, Supplementary Table 20, Supplementary Table 21, Supplementary Table 22, Supplementary Table 23 …]
